# Supplementary material for: Ex vivo instability of lipids in whole blood: preanalytical recommendations for clinical lipidomics studies
Source: J Lipid Res. 2023 Apr 21;64(6):100378. doi: 10.1016/j.jlr.2023.100378 (PMC10208886; doi:10.1016/j.jlr.2023.100378)
Supplement: Supplemental Tables S1–S3 [file mmc2.xlsx]

## Sheet: Legends
Table S1 List of all covered lipid species. Superscript "a" means stable in whole blood for 24h at room temperature. Superscript "b" means stable in whole blood for 24h at 30°C.
Table S2 Lipid species significantly altered in whole blood after collection when exposed for 24 h at 4°C, 21°C or 30℃, as well as coefficients of variation (CV) in quality control (QC) samples and interindividual variability of distinct lipids. Raw data are provided in arbitrary units. Shown are changes in comparison to whole blood samples prepared at once after collection. The criteria for alte…
Table S3 Lipid species in whole blood showing significant alterations after collection when exposed to 30℃ for 0.5h, 1h and 1.5h, as well as coefficients of variation (CV) in quality control (QC) samples and interindividual variability of distinct lipids. Raw data are provided in arbitrary units. Shown are changes in comparison to whole blood samples prepared at once after collection. The criteri…

## Sheet: Table S1
Table S1 List of all covered lipid species. Superscript "a" means stable in whole blood for 24h at room temperature. Superscript "b" means stable in whole blood for 24h at 30°C.
Cer(d16:1/23:0)ab		FA 18:4		LPC 22:0		PC(16:1e_18:2)ab		PE(18:0_20:4)a		SM 42:4;2ab		TG 53:5ab		TG(16:0_7:0_18:1)ab
Cer 40:2;2ab		FA 19:0ab		LPC 22:3		PC(16:1e_20:4)ab		PE(18:0_22:6)a		SM(d18:1/25:2)ab		TG 53:6ab		TG(16:1_20:4_20:5)ab
Cer 41:2;2ab		FA 20:0		LPC 24:0a		PC(17:0_18:1)a		PE(18:0p_18:1)ab		SM(d18:2/16:0)ab		TG 54:3ab		TG 53:2ab
Cer(d18:0/22:0)ab		FA 20:1a		LPC O-16:0		PC(17:0_20:3)ab		PE(18:0p_18:2)ab		SM(d18:2/18:0)ab		TG 54:4ab		TG(17:0_18:1_20:4)ab
Cer(d18:0/23:0)ab		FA 20:2a		LPC O-16:1		PC(17:0_20:4)ab		PE(18:0p_20:3)ab		SM(d18:2/18:1)ab		TG 54:7ab		TG(18:0_16:0_18:1)ab
Cer(d18:0/24:0)ab		FA 20:3b		LPC O-18:0		PC(18:0_16:0)		PE(18:0p_20:4)ab		SM(d18:2/20:0)ab		TG(14:0_18:2_22:6)+TG(16:1_18:2_20:5)ab		TG 54:0ab
Cer(d18:1/16:0)a		FA 20:4b		LPC O-18:1		PC(18:0_18:1)ab		PE(18:0p_22:6)ab		SM(d18:2/24:0)ab		TG 54:9a		TG 55:4ab
Cer(d18:1/18:0)a		FA 20:5a		LPC O-20:1		PC(18:0_18:2)a		PE(18:1_18:2)a		SM(d18:2/25:0)ab		TG 55:1ab		TG 54:1ab
Cer 38:1;2ab		FA 21:0ab		LPE 18:1ab		PC(18:0_20:3)ab		PE(18:1p_18:2)ab		SM(d19:1/24:0)ab		TG 55:2ab		TG 54:2ab
Cer(d18:1/22:0)ab		FA 22:0		LPE 18:2		PC(18:0_22:6)ab		PE O-38:6a		SM(d18:2/14:0)ab		TG 55:6ab		TG(18:0_20:4_22:6)ab
Cer(d18:1/23:0)ab		FA 22:2		LPE 20:4		PC(18:1_22:6)ab		PE O-40:6ab		TG 38:0		TG 55:7ab		TG(18:1_18:1_22:6)ab
Cer(d18:1/24:0)ab		FA 22:3		LPE 22:5		PC(18:1e_18:2)ab		PE O-40:8ab		TG 38:1b		TG 55:8ab		TG 59:2ab
Cer(d18:1/24:1)ab		FA 22:4		LPE 22:6a		PC(18:1e_22:6)ab		PG(18:0_18:1)ab		TG 40:0b		TG 56:1ab		TG 60:2ab
Cer(d18:2/20:0)ab		FA 22:5		LPE 16:0		PC(18:2_18:2)ab		PG(18:0_18:2)a		TG 40:1b		TG 56:2ab		TG(18:1_18:2_18:3)ab
Cer(d18:2/24:0)ab		FA 22:6a		LPE 18:0		PC(18:2_20:4)ab		PI(16:0_16:1)ab		TG 41:0ab		TG 56:3ab		TG 60:4ab
Cer(d18:2/24:1)ab		FA 23:0ab		LPE 18:0p		PC(19:0_18:2)ab		PI(16:0_18:1)ab		TG 42:1ab		TG 56:4ab		TG 58:9ab
Cer(d19:1/24:0)ab		FA 24:0a		PC 31:0		PC(20:0e_20:4)ab		PI(16:0_18:2)ab		TG 42:2ab		TG 56:7ab		TG 60:11ab
Cer(d19:1/24:1)ab		FA 24:1		PC 33:0ab		PC(20:1_20:4)ab		PI 36:3ab		TG 43:0ab		TG 56:8ab		TG 60:12ab
Cer 44:1;2ab		FA 24:2		PC 34:3		PC(20:1e_20:4)ab		PI(16:0_20:4)ab		TG 43:1ab		TG 56:9ab		TG 58:10ab
Cer(m18:0/24:0)ab		FA 24:3		PC 34:5a		PC(20:4_22:6)ab		PI(16:0_22:6)ab		TG 44:1ab		TG 57:6ab		TG(18:3_18:2_18:3)ab
Cer(t18:0/24:1)ab		FA 24:4		PC 36:3ab		PC O-32:0ab		PI(17:0_18:1)ab		TG 44:2ab		TG 58:3ab		TG 55:3ab
SE 15:0ab		FA 24:5		PC 36:6a		PC O-32:1ab		PI(17:0_18:2)ab		TG 44:3ab		TG 58:4ab		TG 60:6ab
SE 16:0ab		FA 24:6		PC 36:7a		PC O-32:2a		PI(17:0_20:4)ab		TG 45:1ab		TG 58:5ab		TG O-54:2ab
SE 17:0a		FA 25:0ab		PC 37:5ab		PC O-34:0ab		PI(18:0_18:1)ab		TG 45:2ab		TG 58:6ab		TG 58:11ab
SE 18:1		FA 26:0ab		PC 38:2ab		PC O-34:1ab		PI(18:0_18:2)ab		TG 46:2ab		TG 58:7ab		TG 60:1ab
SE 18:2		FA 26:1ab		PC 38:4ab		PC O-35:3ab		PI(18:0_20:3)ab		TG 46:3ab		TG 60:13a		TG 36:0
SE 18:3		Hex1Cer(d18:1/16:0)ab		PC 38:5ab		PC O-36:2 (FA18:1)ab		PI(18:0_20:4)ab		TG 46:4ab		TG 60:3ab		TG 36:1
SE 20:4		Hex1Cer(d18:1/22:0)ab		PC 38:7ab		PC O-36:2 (FA18:2)ab		PI(18:0_22:4)ab		TG 47:0ab		TG 60:5ab		TG O-50:1ab
SE 20:5		Hex1Cer(d18:1/23:0)ab		PC 38:8a		PC O-36:4ab		PI(18:0_22:5)ab		TG 47:1ab		TG 60:8ab		TG O-50:2ab
SE 22:6		Hex1Cer(d18:1/24:0)ab		PC 39:3ab		PC O-36:6ab		PI(18:0_22:6)ab		TG 47:2ab		TG 62:11ab		TG O-52:1ab
DG 38:5		Hex1Cer(d18:1/24:1)ab		PC 39:5ab		PC O-37:4ab		PI(18:1_20:4)ab		TG 47:3ab		TG 62:12a		TG O-52:2ab
DG(16:0_18:1)		Hex2Cer(d18:1/16:0)ab		PC 39:6ab		PC O-37:5ab		SM 32:0;2ab		TG 48:2ab		TG 62:13a		TG O-52:3ab
DG 34:2		Hex2Cer(d18:1/24:1)ab		PC 39:7ab		PC O-38:4ab		SM 34:0;2ab		TG 48:3ab		TG 62:14a
DG 34:3		LPC 14:0		PC 40:4ab		PC O-38:5 ab		SM 36:0;2ab		TG 48:4ab		TG 49:1ab
DG(18:1_18:1)		LPC 16:1		PC 40:5ab		PC O-38:6 ab		SM 37:1;2ab		TG 48:5ab		TG 49:3ab
DG(18:1_18:2)		LPC 18:1		PC 40:7ab		PC O-38:7ab		SM 38:3;2ab		TG 49:0ab		TG 51:5ab
DG(18:1_20:3)		LPC 18:2a		PC 40:8ab		PC O-42:5ab		SM 39:2;1ab		TG 49:2ab		TG(16:0_10:0_22:6)ab
DG 40:6		LPC 20:3		PC 40:9ab		PC O-44:5ab		SM(d18:2/23:0)ab		TG 49:4ab		TG 45:3ab
DG 40:7		LPC 20:4		PC 42:6ab		PC O-44:6ab		SM(d17:1/24:0)ab		TG 50:2ab		TG 42:0ab
DG 36:4		LPC 22:1		PC(14:0_18:2)		PC(17:0_18:2)a		SM 42:1;3ab		TG 50:3ab		TG 44:0ab
DG(18:2_20:4)		LPC 22:4		PC(14:0_20:4)		PC(18:0_20:1)ab		SM 44:2;2ab		TG 50:4ab		TG 46:0ab
FA 10:0ab		LPC 22:5		PC(15:0_18:1)		PE 38:5a		SM 40:2;2ab		TG 50:5ab		TG 46:1ab
FA 12:0		LPC 22:6		PC(15:0_18:2)		PE(16:0_18:1)a		SM(d16:1/24:2)ab		TG 50:6ab		TG(16:0_14:0_18:1)ab
FA 14:0		LPC 24:1ab		PC(15:0_20:4)a		PE(16:0_18:2)a		SM(d17:1/16:0)ab		TG 51:0ab		TG 48:0ab
FA 14:1		LPC O-18:3		PC(15:0_22:6)ab		PE(16:0_20:4)a		SM(d17:1/18:0)ab		TG 51:1ab		TG 50:1ab
FA 15:0a		LPC O-20:0		PC(16:0_12:0)		PE(16:0_20:5)a		SM(d17:1/22:0)ab		TG 51:3ab		TG(16:0_16:0_22:6)ab
FA 16:0		LPC 16:0		PC(16:0_16:0)ab		PE(16:0_22:6)a		SM 32:1;2ab		TG 51:4ab		TG 51:2ab
FA 16:1		LPC 17:0		PC(16:0_16:1)		PE(16:0p_18:1)ab		SM(d18:1/16:0)ab		TG 52:2ab		TG 52:3ab
FA 17:0ab		LPC 18:0		PC(16:0_18:1)a		PE(16:0p_18:2)a		SM(d18:1/18:0)ab		TG 52:4ab		TG(16:0_18:1_20:4)ab
FA 17:1		LPC 18:3		PC(16:0_18:2)a		PE(16:0p_20:4)ab		SM 38:1;2ab		TG 52:5ab		TG 56:5ab
FA 17:2		LPC 18:4		PC(16:0_20:4)ab		PE(16:0p_20:5)a		SM 40:1;2ab		TG 52:6ab		TG(16:0_18:1_23:1)ab
FA 18:0ab		LPC 20:0		PC(16:0_20:5)a		PE(16:0p_22:6)ab		SM(d18:1/23:0)ab		TG 52:7ab		TG 58:1ab
FA 18:1		LPC 20:1		PC(16:0_22:6)ab		PE(18:0_18:1)ab		SM(d18:1/24:0)ab		TG 53:1ab		TG 58:2ab
FA 18:2		LPC 20:2		PC(16:0e_18:2)ab		PE(18:0_18:2)a		SM(d18:1/24:1)ab		TG 53:3ab		TG 40:2
FA 18:3		LPC 20:5		PC(16:1e_18:1)ab		PE(18:0_20:3)ab		SM 42:3;2ab		TG 53:4ab		TG(16:0_7:0_16:0)b

## Sheet: Table S2
Table S2 The comparison of all lipid species in whole blood after collection when exposed for 24 h at 4°C, 21°C or 30℃. Raw data are provided in arbitrary units. Shown are changes in comparison to whole blood samples prepared at once after collection. The criteria for alterations were: p < 0.05, FDR < 0.05 and >10% alteration in lipid species level. 0 = at once prepared samples.
ID	CV in QC samples	CV showing interindividual variability at time point 0h	24h at 4 ℃			24h at 21 ℃			24h at 30℃			A1	A2	A3	A4	A5	A6	A7	A8	A9	A10	A11	A12	A13	A14	A15	A16	A17	A18	A19	A20	A21	A22	A23	A24	A25	A26	A27	A28	A29	A30	A31	A32	A33	A34	A35	A36	A37	A38
Type			p value	FDR	24h/0h	p value	FDR	24h/0h	p value	FDR	24h/0h	0	0	0	0	0	0	0	0	0	0	0	0	0	0	0	0	0	0	0	0	0	0	0	0	0	0	0	0	0	0	0	0	0	0	0	0	0	0
Cer(d16:1/23:0)	0.107094	0.118331	0.094484	0.146809	1.00798	0.038275	0.0544536	1.0055	0.091312	0.10368	1.0062	1.86493	2.04067	1.80923	1.61527	1.93183	1.79952	1.84707	1.79142	1.81692	1.85177	1.66777	1.6801	1.90084	1.92582	1.60788	1.68124	1.68085	2.18025	2.25368	2.14438	2.27339	2.31526	2.19799	2.22594	2.13805	2.18057	2.66089	2.27948	2.24255	2.09198	2.13889	2.11665	2.25069	1.83113	1.9018	1.94297	1.6129	1.98681
Cer 40:2;2	0.109563	0.329097	0.0144	0.0312193	1.01419	0.064075	0.0883709	1.02215	0.025955	0.0307139	1.01792	1.03483	1.35271	0.837639	0.441893	0.975693	1.11462	0.898827	0.687563	0.77351	0.863357	0.591744	0.562323	1.05195	0.920057	0.456353	0.598752	0.377849	0.411851	0.782492	0.446399	0.819808	0.921481	0.586466	0.604649	0.438193	0.594558	0.928779	0.602598	0.53736	0.356297	0.534071	0.494221	0.757454	0.796293	1.0591	0.923887	0.43622	1.0307
Cer 41:2;2	0.0776772	0.316949	0.00010327	0	1.02057	0.05422	0.07506	1.01895	0.086715	0.0999421	1.01567	1.14924	1.41069	0.841521	0.452624	1.09018	1.08326	0.97482	0.71144	0.824024	0.925481	0.685339	0.546873	1.0604	0.952908	0.509313	0.615509	0.372472	0.443769	0.891666	0.54628	0.925336	0.905191	0.639358	0.591468	0.471034	0.689984	0.973929	0.693567	0.598557	0.407331	0.567635	0.558581	0.969819	0.772259	1.05813	1.02107	0.458925	1.19131
Cer(d18:0/22:0)	0.0804764	0.41603	0.13338	0.185488	1.01105	0.0088337	0.0143244	1.01559	0.011992	0.0146745	1.02867	0.771247	0.821463	1.00108	0.341383	1.12433	1.66243	0.735429	0.510087	0.884292	0.816335	0.515586	0.514085	1.5016	0.934676	0.2696	0.640186	0.393268	0.465789	0.747781	0.446938	1.1567	1.04858	0.523848	0.752822	0.591078	0.521903	0.691663	0.478646	0.661587	0.370592	0.426462	0.37598	0.649671	0.765606	0.73345	0.814784	0.336777	0.837083
Cer(d18:0/23:0)	0.0780761	0.491382	0.6954	0.758678	0.998546	0.071433	0.0964397	1.01004	0.0012022	0.00133654	1.05628	0.494252	0.426871	0.811885	0.191585	0.873226	1.21945	0.490298	0.313128	0.648126	0.575428	0.349334	0.328522	1.12329	0.663369	0.121178	0.463354	0.287681	0.407905	0.561606	0.319038	1.00182	0.85948	0.353197	0.598589	0.496998	0.328425	0.532644	0.301602	0.590466	0.247792	0.250459	0.222063	0.400703	0.542839	0.440713	0.510049	0.212832	0.504257
Cer(d18:0/24:0)	0.106293	0.503865	0.94797	0.957182	0.991248	0.28895	0.336628	0.986696	0.049315	0.0572353	1.04592	0.614543	0.522569	1.09819	0.283356	1.14601	1.64798	0.628642	0.516945	0.868949	0.822381	0.463893	0.4847	1.59853	0.924348	0.108819	0.660986	0.438735	0.546959	0.751065	0.427746	1.38782	1.28882	0.485421	0.704734	0.753836	0.468166	0.595828	0.412665	0.724446	0.341234	0.338495	0.302601	0.455612	0.644596	0.5867	0.616291	0.303058	0.597174
Cer(d18:1/16:0)	0.0756239	0.289837	0.94148	0.954737	1.01534	4.6935e-05	0	1.06192	4.6048e-10	0	1.2043	1.11681	0.964091	1.16681	0.766577	1.38511	1.78141	1.0719	0.932785	1.08359	1.01921	1.61445	0.824068	1.42288	0.682208	0.698943	0.840168	0.653171	0.755622	1.16554	0.780732	1.21145	1.12208	0.786628	1.00795	0.90385	0.84048	0.713331	0.759179	0.832853	0.620112	0.659058	0.663868	0.769265	1.27597	0.951314	1.00563	0.632907	1.42128
Cer(d18:1/18:0)	0.0607586	0.297028	0.12118	0.174592	1.02113	3.5802e-07	0	1.0618	5.9698e-10	0	1.16289	0.84332	0.903366	0.965959	0.727108	1.0999	1.44912	0.765094	0.62217	0.923142	0.794211	0.929606	0.649634	0.88632	0.694	0.478217	0.56838	0.42402	0.543209	0.925103	0.602475	0.661379	0.548233	0.590604	0.724258	0.553414	0.598647	0.544873	0.579706	0.589847	0.530801	0.485737	0.514911	0.660019	0.986168	0.862813	0.656529	0.490292	1.13158
Cer 38:1;2	0.0949718	0.324491	0.0022827	0.00646512	1.02054	0.0031484	0.00523431	1.02538	3.0734e-06	0	1.05243	0.864199	1.13733	0.968546	0.643949	0.973116	1.41807	0.750802	0.619781	0.865587	0.827082	0.575631	0.606007	1.04469	0.929961	0.394369	0.556647	0.442662	0.469907	0.82481	0.4467	0.665711	0.73508	0.619677	0.669146	0.491371	0.522305	0.76316	0.527071	0.503786	0.479905	0.470886	0.404143	0.650438	0.851915	1.04741	0.800024	0.496013	1.08034
Cer(d18:1/22:0)	0.111275	0.316376	0.070161	0.114023	1.01185	0.021898	0.0326477	1.0208	0.0034072	0.00383742	1.02623	3.59513	4.28823	3.20523	1.72739	3.42653	5.04028	3.15193	2.63752	3.21126	3.2492	2.42493	2.20346	4.4564	3.56753	1.43503	2.43909	1.63357	1.50884	2.84629	1.66205	2.96614	3.31234	2.74447	2.44979	1.93102	2.18989	3.16012	1.85798	1.86907	1.72707	2.63151	1.69271	2.40221	2.74589	4.03199	3.579	2.03994	3.69477
Cer(d18:1/23:0)	0.072375	0.305139	0.039042	0.0704026	1.01452	0.0069341	0.0114921	1.02503	3.9366e-05	0	1.03886	4.79805	4.97707	3.76948	1.79231	4.40985	4.98539	4.06897	3.11465	3.75813	4.07667	2.98206	2.40369	5.16471	4.42499	1.63614	2.70731	1.87768	2.09108	3.90036	2.46613	4.12678	4.1406	3.34395	2.81496	2.4816	3.06888	5.05148	2.51792	2.584	2.07466	3.06256	2.06135	3.64992	3.15318	4.78974	4.58365	2.28124	4.82536
Cer(d18:1/24:0)	0.0953833	0.27891	0.10629	0.15843	1.00598	0.053208	0.0739164	1.01452	0.0017343	0.00259813	1.03148	10.1782	9.00062	7.98295	4.41628	9.07284	10.954	9.09488	7.29104	8.08612	8.59167	5.64138	5.55226	11.9409	9.9524	3.88102	6.66749	4.93881	5.07476	9.2305	5.8064	8.94208	9.60846	8.09273	5.73021	6.08888	7.16662	8.37715	5.07907	5.00173	5.17169	8.73698	4.84649	6.33467	6.54233	10.287	9.93432	6.44943	9.21762
Cer(d18:1/24:1)	0.047193	0.280986	0.020084	0.0412871	1.01607	0.0066014	0.0114921	1.01934	9.6556e-05	0	1.02672	7.39919	6.2518	6.14841	5.32114	8.06385	10.4256	6.24384	4.88421	6.73281	6.10253	5.64339	4.68681	10.9223	7.66232	3.62261	4.43814	3.47666	4.27419	7.67834	4.88551	6.8271	6.31177	5.76494	4.42783	4.54134	5.38188	5.35697	4.54341	3.94918	4.0623	6.4714	4.59783	5.4553	4.97112	6.44716	6.17261	4.45468	6.68613
Cer(d18:2/20:0)	0.0181414	0.337358	5.3226e-06	0	1.02854	9.8182e-06	0	1.02585	8.7642e-06	0	1.02744	1.65347	1.38	1.44555	1.58193	2.09878	2.73953	1.30835	0.970242	1.67309	1.33406	1.54677	1.16314	2.78449	1.76384	0.965698	0.888018	0.723409	1.07868	1.92039	1.24531	1.55276	1.04392	1.0972	1.01438	0.949463	1.17976	1.03336	1.27613	0.973131	0.922676	1.24298	1.30691	1.55887	1.17305	1.24192	1.15335	0.897104	1.54327
Cer(d18:2/24:0)	0.113103	0.280848	0.00069044	0.0035641	1.02403	0.014729	0.0229121	1.02809	0.0011352	0.00133654	1.03125	1.96286	1.94259	1.31952	0.731858	1.50899	1.68607	1.68399	1.35564	1.28183	1.53737	0.976103	0.960613	1.83576	1.4088	0.930235	1.2635	0.782891	0.691729	1.45068	1.08804	1.67249	1.84979	1.2655	0.94063	0.972523	1.24151	1.19979	0.959531	0.80303	0.858538	1.52777	0.928379	1.249	1.21636	1.84015	1.79422	1.13751	1.84247
Cer(d18:2/24:1)	0.0569711	0.261026	0.00011418	0	1.02443	0.00822	0.0129302	1.02032	0.0011352	0.00133654	1.02348	1.79143	1.68204	1.18727	0.93971	1.63097	1.88169	1.4744	1.13973	1.32714	1.28314	1.12065	0.941088	1.70849	1.36371	0.952763	0.993371	0.604265	0.751212	1.45829	1.08947	1.57236	1.41551	1.05664	0.876753	0.869929	1.18477	0.998463	1.03978	0.829905	0.767908	1.2113	1.06219	1.33372	1.13694	1.42422	1.3327	0.873349	1.56399
Cer(d19:1/24:0)	0.0817573	0.338985	0.12315	0.175654	1.00875	0.0038818	0.0068642	1.02098	0.001237	0.00133654	1.02269	1.58324	1.20378	1.01406	0.657899	1.97881	1.44766	1.36561	1.09923	1.21315	1.28185	0.66845	0.619226	1.27222	1.61592	0.690075	0.664811	0.794952	0.834849	1.69315	0.977309	1.62613	1.56173	0.829956	0.791926	0.765852	1.21337	1.83173	1.06954	0.850777	0.548124	0.740771	0.76838	1.36401	1.05359	1.45147	1.40938	0.687869	1.62003
Cer(d19:1/24:1)	0.0414363	0.39554	0.10987	0.163238	1.00677	0.00028353	0	1.02399	2.3855e-05	0	1.02359	0.934028	0.661541	0.639942	0.50492	1.46805	0.896048	0.740169	0.673447	0.830123	0.838639	0.420508	0.360452	0.843432	1.24966	0.431065	0.361112	0.547451	0.629471	1.24415	0.649001	1.16062	1.05312	0.536134	0.554901	0.495017	0.79983	1.42088	0.878987	0.616334	0.322465	0.431875	0.448234	1.08293	0.689844	0.82816	0.890842	0.399393	1.12503
Cer 44:1;2	0.0514704	0.370283	0.16553	0.221865	1.0139	0.070161	0.0953922	1.01486	0.0001589	0	1.03315	0.420045	0.290361	0.285845	0.231383	0.662024	0.455466	0.341912	0.315222	0.380409	0.331736	0.181488	0.170998	0.442302	0.523307	0.177755	0.195152	0.251122	0.280417	0.553693	0.291774	0.487357	0.40758	0.247193	0.235373	0.216101	0.336342	0.553403	0.381035	0.264631	0.166562	0.193166	0.201147	0.492207	0.294432	0.352558	0.389622	0.184611	0.46497
Cer(m18:0/24:0)	0.0672704	0.3454	0.27437	0.343117	1.02395	0.17571	0.219081	1.0136	0.00092706	0.00133654	1.04744	0.0973369	0.0648146	0.0606677	0.03696	0.133568	0.0999774	0.0861801	0.0763089	0.0783972	0.0640331	0.0291712	0.03692	0.0999443	0.0947272	0.0315039	0.052124	0.0590085	0.0691637	0.145329	0.0811752	0.12579	0.126724	0.0769972	0.0599721	0.0639673	0.0954738	0.14855	0.0749772	0.0656437	0.0563058	0.0635654	0.0508632	0.105807	0.0599002	0.0849407	0.0915962	0.0437165	0.0918383
Cer(t18:0/24:1)	0.0828888	0.48866	0.0023455	0.00646512	1.02892	3.5802e-07	0	1.05514	9.4868e-10	0	1.08749	0.0645526	0.107759	0.0705488	0.0230965	0.12824	0.0613222	0.0907882	0.0941768	0.0780249	0.187077	0.109743	0.0839638	0.208573	0.131341	0.0189906	0.0796814	0.03945	0.0694009	0.079276	0.0492608	0.165138	0.0904448	0.0886314	0.0669457	0.125862	0.0543312	0.154276	0.0778701	0.0369114	0.056138	0.125017	0.0372389	0.0586079	0.0608362	0.0665496	0.0686095	0.0514635	0.105087
SE 15:0	0.0656237	0.608203	0.89616	0.922548	1.00215	0.00049569	0	1.06543	8.4663e-09	0	1.09914	0.00929868	0.0214914	0.0109007	0.00704602	0.0259653	0.0157203	0.0190027	0.0145995	0.0218676	0.0270827	0.0290792	0.0172826	0.0408763	0.0253553	0.00405878	0.0132822	0.00850967	0.00751677	0.00738999	0.00635536	0.0300644	0.0111336	0.0104095	0.0108677	0.0148849	0.00370389	0.010273	0.0189901	0.00399759	0.00788274	0.0109553	0.00694349	0.00928056	0.00790523	0.0098388	0.00535316	0.00908285	0.0141779
SE 16:0	0.082015	0.681292	0.83204	0.873914	1.00723	0.22734	0.273581	1.03729	0.099408	0.111878	1.03778	0.0272127	0.0602018	0.0331914	0.0151879	0.0873199	0.0346628	0.0658097	0.041768	0.048711	0.0820661	0.0806673	0.0386146	0.127661	0.0716815	0.00599547	0.0251103	0.0205717	0.0154763	0.0156606	0.0136916	0.0705105	0.0196907	0.0184562	0.0140958	0.0336347	0.0113622	0.0543216	0.0587983	0.00812884	0.0182703	0.0215141	0.0116033	0.0386575	0.0219928	0.029989	0.0210578	0.0155591	0.0506222
SE 17:0	0.0745806	0.591704	0.038275	0.0688957	1.02197	0.0004124	0	1.05386	5.0673e-08	0	1.12008	0.0105837	0.0200543	0.0112581	0.00626776	0.0285876	0.0137163	0.0198748	0.0182439	0.0202311	0.0284393	0.0285053	0.0164929	0.0447389	0.0282302	0.00360795	0.0127456	0.0108204	0.00743184	0.0100208	0.00692552	0.0320467	0.0133601	0.0113751	0.00879324	0.0183716	0.00500551	0.0146642	0.0286288	0.00366941	0.00985047	0.0175944	0.00592645	0.00958207	0.00752378	0.0110222	0.00741443	0.00929082	0.0156457
SE 18:1	0.118681	0.279363	0.14651	0.202307	1.03467	2.0602e-06	0	1.13141	5.6685e-10	0	1.2521	0.651935	0.610262	0.98133	0.400835	0.725962	0.860659	0.523422	0.531131	0.969863	0.983021	0.483862	0.630752	0.827392	0.607412	0.801527	0.412588	0.400496	0.951866	0.988976	0.802261	1.05387	1.01875	0.691737	0.709219	0.619573	0.988941	0.619949	0.48676	0.567879	0.75735	1.30753	1.06746	0.948011	0.649982	0.705322	0.942138	0.694154	0.537092
SE 18:2	0.0948689	0.229115	0.25686	0.322798	1.01959	2.5184e-06	0	1.10676	2.2068e-10	0	1.20025	6.86762	6.58302	8.15015	2.43812	8.81871	7.21348	7.31854	7.58616	6.79676	9.01811	8.48534	6.13559	8.43498	6.59609	6.84822	4.53743	3.11638	5.83639	8.22808	6.54632	6.66887	7.51857	5.07244	6.02951	5.31679	6.92961	7.94486	4.05486	6.37759	5.6741	7.57019	6.33269	7.74568	7.49543	7.07624	8.10091	5.87659	4.63888
SE 18:3	0.0846413	0.516614	0.17057	0.227818	1.01977	2.4791e-09	0	1.16302	2.2068e-10	0	1.24754	0.258914	0.36506	0.398464	0.0630006	0.0856587	0.244027	0.159508	0.113536	0.208376	0.348083	0.129386	0.114661	0.142022	0.141646	0.103496	0.192617	0.0585363	0.218134	0.220418	0.132845	0.356527	0.132218	0.259107	0.207797	0.228391	0.125	0.128545	0.0904919	0.107758	0.0779051	0.23425	0.122865	0.331139	0.192472	0.208508	0.266111	0.136492	0.133802
SE 20:4	0.0696254	0.353012	0.96097	0.967964	0.996768	1.1855e-08	0	1.10373	7.9684e-11	0	1.22704	1.88813	1.73744	3.25742	1.08429	2.3979	2.7834	1.33522	1.43996	3.36858	1.94361	0.913276	2.35931	2.70258	1.89454	1.67118	1.41861	1.55355	2.17657	3.19344	1.80895	2.25144	2.34844	1.90348	1.87174	1.65577	2.07676	0.941249	0.987145	1.31972	2.01336	2.39399	2.47318	2.87819	2.01777	1.45739	1.9588	1.91399	1.41577
SE 20:5	0.0679948	0.749808	0.16553	0.221865	1.02208	2.0291e-09	0	1.14851	7.5475e-11	0	1.28193	0.135666	0.257297	0.243606	0.037855	0.243465	0.0758059	0.248286	0.0545584	0.10435	0.150829	0.0186971	0.0826236	0.217359	0.141775	0.0543328	0.11765	0.0575804	0.108624	0.158083	0.120871	0.240394	0.13318	0.0987052	0.0518999	0.121202	0.0885614	0.113993	0.501361	0.0593512	0.0904803	0.174778	0.173743	0.466229	0.0662563	0.0906303	0.209238	0.0750656	0.202807
SE 22:6	0.0842295	0.509389	0.097744	0.150668	1.0159	2.7626e-07	0	1.10591	8.4122e-11	0	1.2163	8.44522	8.05082	25.3956	6.93283	44.3184	17.9316	13.7776	13.0119	20.1827	21.1926	4.66395	7.78485	24.658	18.9852	13.6738	8.18404	5.52793	18.8667	20.5267	9.58983	17.4577	24.059	9.73167	9.82677	11.8152	10.6549	5.5603	14.4565	9.92621	16.4942	9.58922	17.5628	27.4094	11.2675	7.31967	10.9481	12.8723	19.5275
DG 38:5	0.0462742	0.608452	0.0039837	0.0117465	1.03776	7.9684e-11	0	1.24678	7.5475e-11	0	1.43085	31.5877	101.954	25.4454	23.7497	16.3081	44.9931	19.3317	20.7657	27.0358	18.8714	22.1428	27.0253	47.6911	23.3105	9.68058	26.8254	13.1178	34.8526	25.4519	11.1141	57.3135	12.9892	22.5412	30.0077	27.9204	10.3439	10.3759	22.5069	10.7973	16.5909	17.9087	19.417	37.2796	25.834	15.362	12.1179	13.6031	37.2348
DG(16:0_18:1)	0.0546528	0.808618	2.3582e-09	0	1.1115	7.5475e-11	0	2.09844	7.5475e-11	0	3.01003	14.7365	23.9326	10.6217	12.2106	12.302	31.9624	8.31834	9.22733	13.1519	15.7182	55.876	14.7088	24.1532	20.5356	3.24292	12.06	4.90508	7.90123	11.6741	4.88863	14.4533	6.6408	9.44525	8.46457	9.61309	4.607	3.14453	7.65344	6.35587	5.76926	5.34998	7.08239	9.08322	12.7043	6.41275	3.68641	4.36165	13.4579
DG 34:2	0.0469161	0.601694	2.6498e-08	0	1.09094	7.5475e-11	0	1.7674	7.5475e-11	0	2.37936	32.7599	57.1327	17.6971	20.3851	24.5378	47.5055	20.0149	26.8483	21.7136	27.4811	57.0858	24.1767	40.7419	35.3305	8.21598	19.5303	7.44862	16.1579	21.1795	8.99338	28.2132	10.1886	15.8436	13.9402	20.1865	8.30943	7.0366	19.973	13.7102	12.6405	6.49226	18.059	20.5128	23.8143	11.2022	8.28892	10.8378	27.3752
DG 34:3	0.0687432	0.588604	0.0026838	0.00919853	1.06126	8.8801e-11	0	1.51936	7.5475e-11	0	1.98776	13.285	24.3165	5.82387	6.56987	8.89693	13.2326	8.52195	8.47837	7.06936	9.93779	9.24865	6.75585	12.1171	11.3621	3.51825	8.77475	1.79984	7.79773	6.4091	3.23181	11.7067	2.05461	5.45596	5.64449	6.75648	2.21	1.60614	10.4282	4.76947	3.33628	0.370426	7.91781	11.3365	11.3814	3.49097	3.51775	5.54159	12.1197
DG(18:1_18:1)	0.0398672	0.622559	0.00031163	0	1.04144	7.9684e-11	0	1.28967	7.5475e-11	0	1.62193	69.8035	85.1019	46.0596	69.8757	54.6762	160.508	39.4076	36.7043	76.244	57.7922	150.465	65.7026	166.828	88.9969	29.0824	50.8409	33.7015	35.2432	71.133	34.0714	65.6318	44.8859	31.098	63.8957	35.6219	29.7846	15.79	54.7149	33.6552	38.3692	22.0685	45.542	50.511	54.3713	30.4205	15.9333	32.1089	75.6314
DG(18:1_18:2)	0.043311	0.535555	0.056293	0.0941613	1.02519	7.9684e-11	0	1.27538	7.5475e-11	0	1.61119	119.868	166.107	70.4207	79.5027	96.6964	220.176	97.8437	88.513	105.524	85.7904	202.384	92.7865	259.35	108.329	75.2745	75.2666	53.7323	68.6858	102.78	63.6463	102.735	64.9989	44.3	87.4142	56.6374	45.0643	37.0844	117.291	71.9583	70.0725	23.5757	110.391	94.1465	85.2903	51.76	35.7688	76.2274	124.712
DG(18:1_20:3)	0.0739946	0.566576	0.0094879	0.0219474	1.03508	7.9684e-11	0	1.33972	7.5475e-11	0	1.70005	5.68423	12.4286	4.18563	4.02845	3.30361	12.5677	4.78887	5.23222	5.3192	5.19716	10.401	4.1527	11.1512	6.67056	1.83612	4.82394	2.23332	6.58388	5.00419	1.77719	8.38048	2.54435	3.14236	5.87032	4.04857	2.04808	1.96962	7.09331	2.9998	2.52857	1.98481	4.35151	5.94078	5.4241	3.16687	2.57323	2.9525	7.32292
DG 40:6	0.054348	0.5414	0.20319	0.26371	1.0188	7.5475e-11	0	1.26834	7.5475e-11	0	1.58257	6.24291	12.692	4.84126	6.12558	5.99908	11.0906	6.62921	4.08008	6.20963	4.52796	4.91935	4.71396	14.1162	6.88361	2.4453	5.21651	3.01343	5.46387	7.21864	3.09564	9.33947	2.0116	3.06333	3.30088	4.1481	2.85201	2.45527	10.242	3.09389	5.68803	1.56698	6.41063	7.21663	3.60279	2.5944	2.52348	4.76362	8.36235
DG 40:7	0.0520747	0.740275	0.051231	0.0893571	1.02994	7.9684e-11	0	1.2656	7.5475e-11	0	1.46294	6.33235	10.7908	9.91256	7.94185	18.0037	12.85	12.1277	5.0533	8.59766	10.7978	6.37478	5.22435	43.6719	14.8059	3.71146	6.13172	3.57709	18.0474	9.59909	4.81304	11.1301	8.1604	6.50704	7.37896	5.69864	2.67646	2.26918	20.5957	3.61717	4.86549	2.27377	6.48527	16.198	4.75162	3.47929	2.01321	4.53071	14.1115
DG 36:4	0.0785487	0.555168	0.49322	0.569476	1.00606	8.8801e-11	0	1.27211	7.5475e-11	0	1.64313	39.2253	67.6156	22.9095	20.2936	35.3181	71.4171	54.2871	46.6894	33.3721	30.8313	67.0174	33.0338	101.095	34.2171	43.186	25.2066	15.032	27.4294	32.7719	25.8321	40.2232	18.4032	12.8939	32.4607	20.1853	12.9675	18.0853	51.8446	32.7375	26.6562	4.95701	53.3721	35.4644	30.1742	17.8153	16.7619	37.5605	42.7487
DG(18:2_20:4)	0.0594447	0.617903	0.13765	0.191183	1.02825	1.2271e-10	0	1.31873	9.8936e-11	0	1.55696	14.9493	55.9865	14.2845	10.5318	12.9722	16.9978	15.3271	14.174	13.7357	11.0713	9.33587	13.6667	31.7636	13.2379	5.82628	14.7626	7.93723	20.7149	10.2843	5.85563	32.0404	5.98473	13.3803	11.4038	15.7716	3.34421	8.10372	22.4041	6.77399	7.60274	6.12678	12.9105	22.5504	11.4272	7.91887	7.88013	7.25105	24.4993
FA 10:0	0.166665	0.203558	0.83841	0.878005	0.998338	0.59597	0.6389	1.02111	0.75658	0.781359	1.00877	0.174314	0.148592	0.21257	0.193734	0.163471	0.135478	0.14476	0.21635	0.244261	0.209461	0.194621	0.230523	0.235527	0.229609	0.216663	0.23945	0.206599	0.216258	0.169979	0.192814	0.144005	0.204821	0.146745	0.173145	0.172454	0.181269	0.329338	0.159696	0.183251	0.219847	0.247024	0.195901	0.223349	0.305912	0.164125	0.208818	0.191378	0.318076
FA 12:0	0.122963	0.250148	0.81934	0.862432	1.00536	0.00010327	0	1.13977	6.9705e-10	0	1.28827	0.518241	0.506005	0.736957	0.424827	0.570956	0.460838	0.639452	0.579623	0.612749	0.648413	0.567145	0.707837	0.579421	0.711643	0.713023	0.727753	0.591487	1.06275	0.426048	0.419848	0.466403	0.756696	0.380429	0.563308	0.55187	0.434894	0.91229	0.53184	0.631336	0.751298	0.597079	0.638576	0.599041	0.892139	0.69399	0.765179	0.620872	0.659182
FA 14:0	0.0445356	0.442896	0.099408	0.150668	1.0243	1.907e-08	0	1.1521	3.5462e-10	0	1.29211	3.38244	2.73692	3.24835	1.63019	3.13545	2.19907	3.83891	2.43033	2.67549	5.31865	2.08446	1.81487	1.50743	4.14109	3.42573	3.32287	2.66476	8.49935	1.90794	1.7387	4.62515	4.3184	1.84981	2.32741	3.70944	2.07604	5.83256	2.91383	2.98682	3.66058	2.25797	3.47961	3.38511	4.90972	2.66532	4.34134	2.49601	3.21475
FA 14:1	0.0696317	0.585133	0.004304	0.0117465	1.05402	2.1335e-09	0	1.22466	1.0442e-10	0	1.47289	0.612543	0.663889	0.746764	0.294199	0.611538	0.333179	0.62469	0.341185	0.772389	1.06057	0.518372	0.203275	0.272902	0.812061	0.911442	0.543998	0.325184	2.39405	0.258116	0.505815	0.921626	0.753104	0.366811	0.392258	0.836736	0.443277	1.15056	0.574023	0.571132	1.27391	0.666006	0.986322	0.874193	0.750543	0.312137	0.803381	0.764738	0.687111
FA 15:0	0.184674	0.393312	0.65369	0.72339	1.00313	0.3079	0.356767	0.94084	0.023852	0.0285128	1.10639	1.45279	1.89049	3.88877	1.3555	1.86428	1.44135	2.09711	2.34571	1.75553	3.15719	1.61179	2.4728	1.28738	2.05571	1.35171	2.43793	3.65103	2.2606	1.15389	1.05326	1.6098	1.679	0.827097	1.0982	1.62732	1.11772	3.00491	1.08753	1.45573	1.83154	1.30723	1.58833	2.30934	2.10794	1.67843	2.91013	1.75599	1.72811
FA 16:0	0.0702706	0.281526	0.0034072	0.00919853	1.02326	8.7447e-08	0	1.12191	3.0257e-09	0	1.22005	76.5094	60.344	75.4279	64.7457	81.1353	70.3017	98.4526	64.0632	88.4848	109.09	70.403	56.6703	61.147	92.7366	77.5069	71.4561	73.5541	142.784	54.638	54.2273	102.358	83.84	55.6904	61.3166	95.1036	57.0608	105.478	68.0746	64.4607	94.6414	79.0948	89.9738	76.3945	87.3823	64.0247	66.7718	64.0224	73.0828
FA 16:1	0.024644	0.590206	0.0020467	0.00646512	1.04371	1.2881e-09	0	1.16181	1.1629e-10	0	1.2784	19.5763	13.8349	21.7051	12.1788	19.2458	11.9856	18.0779	5.41079	20.1349	29.2057	12.9045	6.41687	6.25947	25.5781	13.7195	11.8702	11.482	51.2363	7.28242	7.80341	25.6934	12.956	5.28518	7.12719	19.6428	8.83422	13.8124	15.51	9.3985	21.1869	14.2123	18.9841	19.5564	15.1046	6.01973	9.97995	12.713	12.6653
FA 17:0	0.0963497	0.339973	0.11354	0.167387	1.04323	0.91555	0.927117	0.986572	0.0086247	0.011203	1.07985	2.0155	2.24977	2.62029	1.49245	2.2806	1.73333	2.69052	2.19925	2.21221	3.61155	2.32969	2.8404	1.71995	3.0189	2.58965	2.53694	3.4828	4.13599	1.85198	1.77821	3.65709	3.09101	1.75029	1.91919	2.55665	1.66522	4.71077	2.1355	2.31331	3.19068	2.11702	2.95989	3.56203	2.75722	1.85525	3.18763	1.79296	2.37152
FA 17:1	0.0338631	0.510512	0.0086247	0.0219474	1.08101	7.6855e-09	0	1.12703	1.2243e-09	0	1.23394	1.5325	1.45855	1.55162	0.975089	1.77495	1.06136	1.70917	0.705246	1.64834	2.56502	1.21437	0.744902	0.817222	2.32775	1.35831	1.35282	1.3114	4.01962	0.919982	0.942553	2.5623	1.5498	0.70925	0.890457	1.67726	0.909222	1.80376	1.46947	1.1626	1.81434	1.04882	1.7088	2.19705	1.72964	0.753391	1.33932	1.02917	1.76553
FA 17:2	0.125413	0.443819	0.13765	0.191183	1.07058	5.7511e-06	0	1.1636	1.5048e-08	0	1.29479	0.0381465	0.040177	0.0291418	0.0165307	0.0330634	0.0168449	0.0319927	0.025712	0.0308913	0.0557414	0.0303466	0.0287964	0.0213432	0.0384545	0.0419228	0.0323402	0.0358371	0.0924001	0.0208734	0.013825	0.0556187	0.0349261	0.0258104	0.0241404	0.0353965	0.0157862	0.0547738	0.0428379	0.0222229	0.0412767	0.0264475	0.0466454	0.0469497	0.0384061	0.0211884	0.0344231	0.0327277	0.0403059
FA 18:0	0.101247	0.256964	0.9285	0.944861	0.984027	0.90262	0.918417	0.992118	0.43358	0.465239	0.998495	46.0861	37.6078	37.329	47.8095	48.5883	41.1626	56.866	49.2576	56.9093	61.2547	50.7739	37.3205	41.3274	65.9787	57.2459	50.4153	50.9493	55.4119	33.5102	42.4897	57.9751	58.0149	42.1272	50.7331	53.6029	41.0367	91.22	40.1797	46.679	75.6445	53.4248	53.998	42.4617	48.6388	66.4188	53.5651	43.2936	53.9575
FA 18:1	0.0307911	0.37634	1.9887e-05	0	1.04454	4.371e-10	0	1.12248	1.1629e-10	0	1.1769	200.165	135.85	188.932	165.198	180.582	188.95	268.059	101.138	240.997	260.521	198.19	125.548	150.083	248.057	245.711	176.429	218.09	415.852	131.568	155.99	290.041	240.588	102.041	171.192	230.128	128.812	182.366	188.136	154.185	275.452	238.454	247.069	234.988	198.905	116.595	141.364	169.793	169.074
FA 18:2	0.0212737	0.414139	6.6645e-08	0	1.05882	7.9684e-11	0	1.25763	7.5475e-11	0	1.42313	54.7256	47.6226	62.3258	35.2759	55.8773	47.7486	93.7719	41.742	66.8614	78.8248	80.7463	43.0829	40.5649	58.1636	106.541	46.982	55.5675	141.272	28.2054	41.3438	81.4252	59.8922	25.2371	41.9335	62.2009	32.4539	87.3224	57.4718	48.4288	82.1637	51.3789	99.4404	64.8785	58.185	37.1305	48.4454	59.1895	56.2753
FA 18:3	0.0258562	0.520797	1.1643e-06	0	1.05101	9.3735e-11	0	1.2618	7.5475e-11	0	1.40943	4.52177	4.52126	5.33726	3.30042	4.59091	4.48491	10.0937	3.08289	5.77302	8.17796	4.12748	4.69317	4.30933	4.9855	14.338	5.01251	4.89522	18.249	2.38961	4.46438	8.86698	4.25594	2.39049	4.28508	5.15659	2.10676	8.89343	6.79043	4.51368	7.76577	3.29819	5.54171	4.99015	5.56423	3.1828	5.43346	7.39851	4.82027
FA 18:4	0.0584336	0.536091	0.00075475	0.0035641	1.06879	4.4929e-09	0	1.39281	9.3735e-11	0	1.77712	0.0698251	0.115024	0.0764435	0.0448602	0.0658948	0.0514803	0.143954	0.0531791	0.0692045	0.104985	0.0446346	0.0513434	0.0483216	0.0814318	0.143991	0.104624	0.060189	0.256246	0.026715	0	0.258233	0.0620077	0.0767072	0.0812658	0.105648	0.0358394	0.0930156	0.103956	0.050903	0.124835	0.0825194	0.0861476	0.116897	0.0986922	0.0676978	0.142449	0.0967349	0.108708
FA 19:0	0.149167	0.345541	0.33989	0.414561	0.981655	0.64196	0.681206	0.981329	0.0052753	0.00633739	1.09201	0.352046	0.406781	0.531458	0.33592	0.433231	0.350416	0.556798	0.42067	0.42975	0.5337	0.525598	1.07078	0.462036	0.592693	0.434604	0.514519	0.977733	0.540348	0.320692	0.503401	0.464868	0.409423	0.292876	0.39967	0.419173	0.296687	0.924338	0.389095	0.429505	0.405477	0.291165	0.481263	0.486031	0.421846	0.37035	0.686255	0.347609	0.435259
FA 20:0	0.0795947	0.422744	0.55153	0.622119	1.00017	3.5039e-08	0	1.19295	4.371e-10	0	1.38213	0.650558	0.549563	0.639919	0.605794	0.762699	0.512229	0.875039	0.804256	0.662094	0.956028	1.02341	0.509885	0.502556	1.56222	1.00539	0.984477	0.615526	1.15955	0.714939	0.931572	1.19355	1.43001	0.685466	1.04738	0.650965	0.692606	2.84701	0.900824	0.81523	1.25458	0.925616	0.994347	0.648562	0.944817	0.894876	1.65083	0.660024	0.718081
FA 20:1	0.0175091	0.477907	5.3049e-08	0	1.0655	1.2516e-07	0	1.07916	6.6645e-08	0	1.11968	2.15118	1.43969	2.05111	2.37949	2.4647	1.82381	3.74286	1.07953	2.42171	3.3627	4.03998	1.5548	2.41954	4.2234	3.65573	2.30353	3.18429	5.44136	1.76348	2.28992	4.34737	4.53914	1.16729	1.89241	2.27432	1.31755	2.57679	2.84103	1.46132	3.85897	3.47659	3.16568	2.2928	2.37471	1.47795	1.55274	1.91575	2.24478
FA 20:2	0.0363947	0.422057	3.5039e-08	0	1.08357	1.3681e-07	0	0.905378	6.6645e-08	0	0.854506	1.20951	0.973335	1.12376	1.2725	1.11978	1.05892	2.17335	1.04646	1.38991	1.61324	2.0273	0.920826	1.00882	1.90772	1.64763	1.1363	1.21735	3.69892	0.864621	1.20432	1.99469	1.56439	0.876768	0.955445	1.55285	0.786678	1.49682	1.40306	0.984403	1.93396	1.55735	2.50413	1.57838	1.35459	0.847953	0.995875	1.22028	1.19799
FA 20:3	0.0317068	0.390896	2.756e-05	0	1.05307	3.0479e-08	0	0.832662	0.01761	0.0216936	0.929032	1.64014	1.94437	2.08518	1.60078	1.7088	1.83084	2.80823	1.51308	2.50552	3.21305	2.04424	1.47605	1.53315	2.67747	1.76942	1.61586	1.68411	5.88922	0.964606	1.43906	3.33851	1.77361	1.43891	1.95714	2.34638	1.0641	2.24027	2.1063	1.67258	2.52	2.22424	2.54453	2.38929	2.46509	1.34885	1.69086	1.81706	1.54832
FA 20:4	0.0263415	0.400792	0.0069341	0.0181304	1.03154	7.6156e-05	0	0.868913	0.10453	0.118019	1.05724	4.98263	5.45965	6.71372	3.986	5.01763	4.91919	6.25554	4.08594	7.44938	7.10832	5.37249	6.44936	5.34717	7.33891	6.3513	4.64259	5.20864	16.2343	2.83073	4.25925	8.09809	5.37984	4.67424	4.13416	6.96179	3.26004	7.21558	4.26216	4.61634	8.48994	5.79056	9.05513	7.10431	5.11268	3.37666	4.20369	6.17556	3.96167
FA 20:5	0.107969	0.548106	1.4303e-07	0	1.12576	0.039823	0.0565424	1.07991	1.5628e-07	0	1.40258	0.328813	0.494429	0.622281	0.240122	0.719035	0.204658	1.00649	0.256914	0.369137	0.671575	0.138228	0.346622	0.470942	0.512794	0.441956	0.419028	0.403796	1.24996	0.171099	0.295658	0.760178	0.465844	0.363735	0.223754	0.445095	0.179516	0.959567	0.886708	0.241377	0.650612	0.423194	0.451763	0.713166	0.431349	0.281305	0.523225	0.500833	0.418591
FA 21:0	0.182258	0.422844	0.78152	0.834	0.946664	0.87683	0.894154	0.976597	0.05422	0.0628994	1.07763	0.051664	0.0740338	0.0744299	0.0637988	0.0781106	0.0655652	0.0727616	0.0613142	0.0671926	0.0848233	0.0702526	0.260585	0.101406	0.0705752	0.0599041	0.0707933	0.129615	0.0760317	0.0643282	0.0961712	0.0832918	0.0807519	0.0650927	0.0627297	0.0892399	0.0449681	0.136052	0.0479384	0.0765476	0.0831848	0.0962519	0.0649307	0.0805136	0.0755976	0.0553474	0.0851954	0.0550338	0.0590529
FA 22:0	0.119305	0.468738	0.41935	0.499209	1.06428	7.5475e-11	0	1.73776	7.5475e-11	0	2.16637	0.181946	0.182838	0.180543	0.151496	0.206425	0.267314	0.207689	0.170105	0.195161	0.233937	0.290491	0.184387	0.188552	0.273405	0.245501	0.217937	0.141987	0.265289	0.224303	0.198875	0.228013	0.734543	0.138858	0.476326	0.176985	0.146913	0.309291	0.100812	0.113056	0.284273	0.265084	0.155286	0.159666	0.175124	0.194627	0.1675	0.180729	0.154965
FA 22:2	0.0482866	0.442476	5.813e-08	0	1.16413	7.9684e-11	0	1.27457	7.5475e-11	0	1.4777	0.044139	0.0454295	0.0434729	0.0625734	0.0472896	0.0442101	0.0714575	0.0394161	0.050752	0.0692101	0.159992	0.0414977	0.0476727	0.0817896	0.0558393	0.0483029	0.0516793	0.133976	0.0446631	0.0568029	0.0821723	0.0651043	0.0406532	0.0384194	0.0582479	0.0333112	0.0766079	0.05004	0.0360647	0.0717685	0.0710616	0.0901123	0.0510883	0.0466089	0.04065	0.0446886	0.0468244	0.0506814
FA 22:3	0.0501338	0.430947	4.6048e-10	0	1.25147	1.2436e-08	0	1.13155	6.9705e-10	0	1.22058	0.0859257	0.0847971	0.0836194	0.110736	0.0705424	0.0911055	0.102902	0.0695241	0.0889535	0.131042	0.155064	0.0719513	0.0861527	0.147277	0.0634113	0.0753958	0.105053	0.248497	0.072218	0.0747503	0.147974	0.0889471	0.0591127	0.0880371	0.106012	0.0481468	0.0684172	0.0932492	0.0577743	0.108827	0.141498	0.113041	0.0995713	0.0984798	0.0547912	0.0728346	0.0656908	0.0721924
FA 22:4	0.0389003	0.43688	3.1929e-10	0	1.1319	7.5475e-11	0	0.665638	7.9684e-11	0	0.689543	0.862316	0.939397	1.06838	1.06246	0.725829	1.01587	1.28715	0.771912	1.53085	1.38705	1.8279	1.00536	0.831922	1.32531	0.868379	0.888428	0.918817	2.71751	0.555964	0.765054	1.67614	0.869824	0.708664	0.601547	1.44454	0.513832	0.767274	0.671882	0.813823	1.23347	1.07278	1.90648	1.23924	0.944908	0.531744	0.683083	0.986237	0.683692
FA 22:5	0.0302576	0.509571	0.00015378	0	1.04274	4.8508e-10	0	0.750464	2.1966e-08	0	0.790492	1.53626	1.62168	1.8897	1.41582	1.86252	1.42191	3.12536	1.49795	2.16237	2.5626	1.74988	1.38055	1.39799	2.31063	1.82389	1.59777	1.46383	6.17242	0.843354	1.22713	3.59315	1.8918	1.26246	1.25771	2.28325	0.97492	3.08789	1.93358	1.7798	2.91584	1.70226	2.70474	2.34951	1.76351	1.10018	1.74634	1.98765	1.57715
FA 22:6	0.0449433	0.517311	5.382e-10	0	1.10441	6.4563e-06	0	1.09398	3.5462e-10	0	1.27895	1.80627	1.56179	3.2645	1.61229	5.38436	1.6103	4.36752	2.93776	3.0441	4.63624	1.98077	1.87197	4.05684	3.99792	3.58833	1.91289	2.4118	9.3738	1.4174	1.87191	3.62764	4.39806	2.68901	1.74477	3.06299	1.56242	3.29468	3.58083	2.6176	4.35873	2.52318	3.17508	4.21378	2.05616	1.93924	2.70007	3.03605	3.57152
FA 23:0	0.0413308	0.592921	0.053208	0.0905779	1.0089	0.018404	0.0270975	1.01446	0.00049569	0	1.03784	0.0904869	0.109966	0.116396	0.117389	0.0917462	0.122595	0.0972761	0.138289	0.145989	0.166792	0.291732	0.171572	0.143824	0.160273	0.155523	0.231477	0.151608	0.191802	0.158051	0.112846	0.301767	0.264058	0.412799	0.376858	0.141435	0.221722	0.068798	0.0801499	0.0872691	0.193512	0.659623	0.104204	0.0497537	0.178429	0.15566	0.205095	0.279179	0.0815891
FA 24:0	0.0967808	0.424517	0.51404	0.585623	1.0107	0.036779	0.0533875	1.08272	0.0015511	0.00259813	1.1284	0.755312	0.439242	0.423518	0.324058	0.570434	0.621884	0.511158	0.50246	0.48646	0.599051	0.636103	0.435357	0.455721	0.914401	0.572474	0.721897	0.342198	0.875745	0.663285	0.455547	0.4589	1.75892	0.438521	0.908087	0.420758	0.476532	0.977093	0.324247	0.360388	0.857893	0.723153	0.400922	0.418228	0.513836	0.484359	0.566599	0.615468	0.435446
FA 24:1	0.0391666	0.285604	8.8801e-11	0	1.1568	7.5475e-11	0	1.42718	7.5475e-11	0	1.63219	0.412574	0.402262	0.396139	0.54119	0.573655	0.634747	0.463212	0.358862	0.475662	0.5012	1.22513	0.46123	0.630987	0.621094	0.513982	0.456837	0.483739	0.503827	0.511498	0.548212	0.622817	0.578395	0.429211	0.441704	0.505149	0.388875	0.590668	0.484885	0.354979	0.543453	0.605949	0.540083	0.525688	0.412404	0.359503	0.406127	0.416741	0.379388
FA 24:2	0.0490154	0.374393	1.6039e-10	0	1.14842	7.5475e-11	0	1.48069	7.5475e-11	0	1.78751	0.0503843	0.0464574	0.0398123	0.0545956	0.0549976	0.0536068	0.061133	0.0560894	0.053936	0.0586641	0.180577	0.0426639	0.045989	0.0576146	0.0484284	0.0428282	0.0467498	0.0695449	0.0507584	0.0611824	0.0732521	0.0618558	0.0473273	0.0396639	0.0565254	0.0514824	0.0694269	0.0580914	0.0442055	0.0573741	0.061291	0.0706052	0.057814	0.047134	0.0379639	0.0575338	0.051346	0.04296
FA 24:3	0.0592144	0.312786	1.5204e-10	0	1.21132	7.5475e-11	0	1.67968	7.5475e-11	0	2.26477	0.0108052	0.0152146	0.0108425	0.0204356	0.0113319	0.0124122	0.0119819	0.0129183	0.0106484	0.0151452	0.02458	0.0113975	0.0132806	0.0173794	0.0120741	0.0106629	0.013121	0.0274869	0.012848	0.0130336	0.0212185	0.0133292	0.0129318	0.010201	0.0149301	0.0107258	0.0121944	0.0126642	0.00811165	0.0149138	0.018665	0.0155945	0.0103511	0.0107317	0.00678945	0.014556	0.014756	0.00991762
FA 24:4	0.0519773	0.53824	7.5475e-11	0	1.22007	7.5475e-11	0	1.70105	7.5475e-11	0	2.31652	0.0448454	0.0493872	0.0557373	0.0909454	0.0441319	0.0580632	0.0499582	0.0557487	0.0688217	0.0760389	0.121422	0.0689649	0.0543616	0.0868693	0.0507457	0.0443522	0.0549107	0.240439	0.0408608	0.0468905	0.0790928	0.0625185	0.0507111	0.0350539	0.0773691	0.036523	0.0268625	0.0338118	0.0387698	0.0620713	0.0616237	0.0835885	0.0529462	0.0339338	0.0341589	0.0417747	0.0512691	0.0442346
FA 24:5	0.109239	0.976339	1.3681e-07	0	1.1639	7.5475e-11	0	1.52282	7.5475e-11	0	1.75759	0.02479	0.0480088	0.0621437	0.0912855	0.0779651	0.0359507	0.10017	0.0780767	0.0658951	0.129843	0.0701579	0.0545303	0.0788772	0.103589	0.00911453	0.0502067	0.0264179	0.543103	0.0428231	0.0346445	0.102253	0.139535	0.0529454	0.0379681	0.080543	0.0361763	0.0409177	0.051433	0.0422125	0.071802	0.0495728	0.0982908	0.0601108	0.0363055	0.0262629	0.0615659	0.0711433	0.0752045
FA 24:6	0.0815022	1.16325	0.0014663	0.0035641	1.04686	2.0928e-10	0	1.23714	7.5475e-11	0	1.45624	0.0241609	0.0359372	0.0433688	0.0498954	0.043813	0.0186405	0.0722155	0.0456169	0.0445586	0.108633	0.0299237	0.0238853	0.0465869	0.0968864	0.0123419	0.0429363	0.0247025	0.522751	0.022546	0.016159	0.110983	0.070101	0.0426427	0.0320585	0.0641889	0.013953	0.0210812	0.061549	0.0194007	0.0461394	0.0391187	0.0586357	0.0527898	0.0365014	0.035513	0.0648842	0.0392429	0.0785152
FA 25:0	0.0375113	0.569376	0.025415	0.0496429	1.02228	0.0045303	0.00840726	1.02257	0.34404	0.375518	1.00935	0.181287	0.14102	0.219983	0.136458	0.125872	0.38835	0.163762	0.293488	0.323372	0.273773	0.712316	0.184377	0.286285	0.260055	0.148955	0.610134	0.291145	0.381835	0.331526	0.225807	0.445404	0.442193	0.809592	0.410061	0.32709	0.48898	0.12405	0.145898	0.170065	0.328816	1.17777	0.289588	0.0867401	0.40205	0.346875	0.314886	0.440828	0.264563
FA 26:0	0.0516225	0.532395	0.72577	0.788391	1.0075	9.9861e-05	0	1.04054	0.0014256	0.00133654	1.03945	0.168035	0.142011	0.187553	0.145594	0.0986255	0.3112	0.151246	0.26449	0.29444	0.230787	0.589474	0.170015	0.256404	0.20496	0.172799	0.604211	0.337826	0.355	0.238909	0.20632	0.366129	0.405248	0.741713	0.397113	0.306293	0.433579	0.114008	0.128082	0.16269	0.363245	0.962593	0.315184	0.0674261	0.415809	0.317455	0.236199	0.391894	0.296569
FA 26:1	0.0359921	0.388627	0.0010412	0.0035641	1.04054	8.3589e-08	0	1.06207	1.3681e-07	0	1.07243	0.135803	0.127085	0.146536	0.096727	0.131999	0.187371	0.13886	0.167181	0.169393	0.19493	0.453522	0.150124	0.198473	0.195872	0.178861	0.305291	0.202937	0.244991	0.175591	0.164854	0.245459	0.281743	0.390182	0.24149	0.225887	0.261936	0.16886	0.158732	0.103327	0.238804	0.491807	0.206663	0.093736	0.220991	0.170324	0.207165	0.290659	0.159673
Hex1Cer(d18:1/16:0)	0.0591112	0.283902	0.055249	0.0928543	1.01358	0.00034233	0	1.03702	7.298e-08	0	1.0718	0.801641	0.380748	0.608998	0.504336	0.89519	0.953911	0.584053	1.04194	0.638542	0.66586	1.31313	0.379634	0.661038	0.45803	0.510608	0.472349	0.40483	0.741855	0.891776	1.07969	0.851336	0.630419	0.73036	0.673843	0.773345	0.941166	0.484723	0.452952	0.75855	0.896649	0.549791	0.762956	0.934061	0.586574	0.882081	0.768965	0.835917	0.652435
Hex1Cer(d18:1/22:0)	0.0362685	0.327324	0.78152	0.834	0.992846	0.19746	0.241615	1.00263	0.00067016	0.00133654	1.03559	1.56201	1.1532	1.89085	0.857049	1.23155	1.73302	0.987906	1.39012	1.24472	0.842077	2.69475	0.976863	1.70966	1.19708	0.957693	1.16579	0.748673	1.11968	1.14729	1.19007	1.40329	1.07893	1.15408	0.930709	1.09451	1.32854	0.766883	0.543821	0.872457	1.12968	1.16101	0.912974	0.895917	0.838015	1.21008	1.04899	1.24401	0.737963
Hex1Cer(d18:1/23:0)	0.035626	0.304074	0.00071129	0.0035641	1.02505	1.6553e-05	0	1.0372	1.9846e-10	0	1.07298	0.47091	0.255439	0.44094	0.151626	0.465383	0.393693	0.371134	0.55548	0.347978	0.338906	0.77698	0.235007	0.344979	0.358727	0.330814	0.262095	0.144176	0.467172	0.430059	0.493547	0.62711	0.54003	0.487694	0.332559	0.46695	0.548388	0.58122	0.200513	0.390628	0.456916	0.354627	0.343964	0.540714	0.35751	0.528546	0.495987	0.478722	0.429503
Hex1Cer(d18:1/24:0)	0.0615051	0.292955	0.016113	0.0343918	1.01972	6.1984e-05	0	1.03244	5.6685e-10	0	1.06563	0.99123	0.481353	1.00132	0.471751	0.966026	1.16194	0.819466	1.38097	0.897773	0.841927	1.63117	0.619113	0.970685	0.854492	0.793776	0.711167	0.399492	1.05414	0.9596	1.14127	1.34531	1.12898	1.38081	0.812685	1.33959	1.29649	0.783543	0.478766	0.897028	1.37521	1.12411	0.992777	0.906754	0.760093	1.16636	1.05486	1.41271	0.815488
Hex1Cer(d18:1/24:1)	0.0326921	0.354441	4.2243e-05	0	1.02718	1.4951e-07	0	1.03808	2.2068e-10	0	1.06827	0.790311	0.280855	0.68198	0.714972	1.00648	1.05236	0.51748	0.736073	0.73846	0.54695	1.39161	0.432656	0.705447	0.462215	0.813228	0.390139	0.287924	0.794686	0.690585	1.21846	0.89522	0.588875	0.690738	0.523066	0.840593	0.928802	0.364456	0.40734	0.630214	0.914237	0.571929	0.789071	0.92502	0.520583	0.690374	0.535906	0.890612	0.464893
Hex2Cer(d18:1/16:0)	0.0623123	0.25985	0.00037584	0	1.02664	7.9897e-08	0	1.04769	5.9698e-10	0	1.07567	1.33811	1.29187	1.13741	1.23358	1.65415	2.05835	1.14005	1.25471	1.76974	1.27588	2.20791	1.20292	1.67223	0.940378	1.29267	1.15709	1.06621	1.80993	1.84088	2.32345	1.71778	1.64089	1.62088	1.37395	1.58907	2.75678	1.42327	1.80135	1.87294	2.12469	1.33637	2.3043	1.876	1.52401	1.47455	1.37036	1.78896	1.09466
Hex2Cer(d18:1/24:1)	0.0529938	0.345877	0.030647	0.0598472	1.02329	5.7243e-07	0	1.06888	5.382e-10	0	1.09029	0.170877	0.173723	0.258814	0.248427	0.29296	0.340679	0.177528	0.223401	0.259961	0.214275	0.631858	0.221014	0.283038	0.156084	0.30083	0.18357	0.149496	0.325297	0.249894	0.373185	0.291323	0.228934	0.319651	0.179541	0.325097	0.421062	0.242871	0.217541	0.271441	0.428058	0.199909	0.305039	0.250533	0.195035	0.244068	0.223182	0.360514	0.151076
LPC 14:0	0.0156274	0.323356	3.0479e-08	0	1.0447	7.5475e-11	0	1.84043	7.5475e-11	0	2.62212	0.821695	1.00856	0.832293	0.388649	0.640667	0.569604	0.858713	0.874283	0.44939	0.746763	0.302333	0.528083	0.483673	0.866147	0.53373	0.926049	0.242107	0.789073	0.668884	0.372465	0.714294	0.653176	1.03813	0.931624	0.683928	0.652024	0.846419	0.786385	0.690442	0.374955	0.911026	0.51921	0.964037	1.06625	1.20386	1.1661	0.662665	0.897167
LPC 16:1	0.00996776	0.291997	1.3552e-09	0	1.04346	7.5475e-11	0	1.69832	7.5475e-11	0	2.25855	1.84009	1.66527	2.86324	2.11011	2.08167	1.45942	1.08729	1.2738	1.37093	1.82639	0.774437	1.39518	1.37669	1.56709	1.03289	1.3904	0.971195	1.57528	1.65264	1.02969	1.36618	0.935704	2.08629	1.25145	1.71672	1.675	1.10402	1.58735	0.996621	1.46039	2.45596	1.15615	1.67331	1.52439	1.3198	1.00826	1.72726	1.59153
LPC 18:1	0.012553	0.318072	1.819e-08	0	1.04957	7.5475e-11	0	1.51563	7.5475e-11	0	2.00936	13.6935	10.8943	19.1293	19.1298	15.1437	15.5644	8.3154	12.977	11.1619	11.9522	9.41253	14.3096	20.5949	10.3512	18.4629	11.0343	13.7437	9.27905	17.2078	11.4675	12.3694	16.7409	16.8435	11.5917	12.4548	18.0892	14.9285	14.5196	8.98663	21.4256	35.4274	12.3145	12.9643	12.6702	13.8508	12.6212	21.6829	14.5371
LPC 18:2	0.00881807	0.347155	0.0046474	0.0139933	1.0079	1.2436e-08	0	1.07731	3.5462e-10	0	1.19391	13.7256	12.5265	21.6106	13.5922	20.7285	11.925	14.738	20.3605	10.2287	15.5058	8.27805	20.1195	25.0438	11.1237	29.0059	12.6169	13.1361	10.1385	16.0512	15.5518	13.4518	16.9947	16.8378	15.9274	15.8559	20.4044	29.9902	18.9455	13.4047	26.4201	34.8961	14.0055	13.0618	18.717	19.5339	17.497	33.7697	19.5168
LPC 20:3	0.0183574	0.321801	4.5319e-05	0	1.02776	7.5475e-11	0	1.30996	7.5475e-11	0	1.73569	1.57423	1.86051	2.7782	1.84739	1.36255	2.21424	0.971253	1.39943	1.54757	2.07791	0.696162	1.43458	2.16987	1.47446	1.17669	1.13621	1.48297	1.5652	1.70388	1.16999	1.6691	0.961394	1.69694	2.10284	1.63968	1.87848	1.14664	1.67896	0.937039	2.05713	3.71776	0.918938	1.4579	2.44741	1.75398	1.44319	2.16696	1.59191
LPC 20:4	0.0472613	0.354816	0.00017525	0	1.0447	7.5475e-11	0	1.46958	7.5475e-11	0	2.09676	3.45111	3.76609	7.25785	4.44413	3.38122	3.58683	2.01067	2.61832	3.53216	2.85401	1.38287	4.8387	7.19364	3.42721	4.18282	2.47911	5.25592	2.7547	3.73632	3.22958	3.00574	2.44337	4.17952	2.63559	3.42345	3.60329	2.05762	3.25211	1.95736	5.46448	6.86948	3.38945	3.61076	3.08879	2.7721	2.60752	5.99924	3.35623
LPC 22:1	0.0468653	0.629209	6.7092e-06	0	1.06027	7.5475e-11	0	1.31958	7.5475e-11	0	1.6703	0.0131174	0.00925609	0.0130056	0.0187599	0.0187657	0.0145489	0.013353	0.0128637	0.012898	0.00893806	0.0176641	0.0124533	0.0315868	0.0101204	0.0223143	0.00878157	0.0241841	0.00704433	0.0130247	0.013174	0.00829705	0.0157726	0.0118103	0.00642228	0.00704685	0.0136056	0.0203254	0.0681686	0.00726651	0.0153275	0.02157	0.021128	0.0198525	0.00878735	0.0112424	0.0177116	0.0149964	0.0167635
LPC 22:4	0.111351	0.354977	2.1392e-05	0	1.05769	7.5475e-11	0	1.45563	7.5475e-11	0	1.94578	0.120483	0.121929	0.175636	0.174404	0.0575757	0.159974	0.0524385	0.111417	0.120374	0.0906303	0.0854716	0.111583	0.123525	0.0744949	0.0940904	0.0849951	0.0861444	0.103077	0.115697	0.0834732	0.125564	0.0499029	0.100743	0.0813406	0.115985	0.128587	0.0619171	0.0639912	0.0542129	0.178231	0.177128	0.0861358	0.0697557	0.0923277	0.0786956	0.0832691	0.170349	0.0843654
LPC 22:5	0.0437028	0.335978	2.6586e-05	0	1.03468	7.5475e-11	0	1.41921	7.5475e-11	0	1.93856	0.314512	0.361257	0.601615	0.499267	0.307934	0.415632	0.231916	0.279971	0.305703	0.313891	0.132993	0.280596	0.522457	0.275919	0.38051	0.265316	0.327691	0.308221	0.36325	0.27188	0.419979	0.189512	0.289817	0.240721	0.335137	0.410941	0.290398	0.341903	0.197539	0.665549	0.548964	0.342263	0.282476	0.285988	0.243066	0.312115	0.645521	0.404992
LPC 22:6	0.0243949	0.392351	0.00090039	0.0035641	1.02305	7.5475e-11	0	1.37019	7.5475e-11	0	1.80759	0.604591	0.608509	1.94164	1.01466	1.51285	0.90969	0.624209	0.70221	0.768137	1.05725	0.25679	0.721841	2.21844	0.889476	1.14795	0.566197	0.972403	0.942607	0.987524	0.68272	0.830814	0.80076	0.741756	0.770874	0.801374	0.884844	0.500479	1.14486	0.508715	1.76577	1.44153	0.833712	0.964173	0.843561	0.664364	0.666316	1.50308	1.17517
LPC 24:1	0.0483279	0.323146	0.18365	0.242044	1.02256	0.011992	0.018883	1.03522	0.00011805	0	1.08172	0.0234763	0.0158952	0.017448	0.0216941	0.0265364	0.0251156	0.0142138	0.0198391	0.0248465	0.0176572	0.0247562	0.0189452	0.0259724	0.0185182	0.0262283	0.0125341	0.0221057	0.0161223	0.0226048	0.0189651	0.0195174	0.0180162	0.0181726	0.0106054	0.0175665	0.0190239	0.0212379	0.0528435	0.0122565	0.0196176	0.0247702	0.0246947	0.0247947	0.0124287	0.013958	0.0252077	0.023481	0.0169076
LPC O-18:3	0.0550661	0.148651	0.00019951	0	1.05014	9.8936e-11	0	1.56743	7.5475e-11	0	2.26557	0.119503	0.130127	0.113749	0.103928	0.102262	0.150173	0.0816798	0.108885	0.106686	0.0767934	0.0887901	0.0893226	0.127877	0.0765973	0.0893376	0.0666401	0.108276	0.0954042	0.103189	0.118321	0.0884149	0.0899108	0.119194	0.102687	0.101677	0.124874	0.0964071	0.101337	0.0866415	0.124595	0.10522	0.0947666	0.10425	0.0909174	0.102148	0.0904388	0.100503	0.0904694
LPC O-20:0	0.0354192	0.369521	5.7243e-07	0	1.06738	7.5475e-11	0	1.43488	7.5475e-11	0	1.9149	0.0287511	0.0204199	0.0140317	0.0117829	0.032062	0.0514954	0.0138028	0.0275459	0.0269449	0.0152025	0.0199273	0.0196333	0.0354893	0.0152123	0.023082	0.0187874	0.0255341	0.0123024	0.0254242	0.0320593	0.0174943	0.0284272	0.0299854	0.0192406	0.0192289	0.055663	0.0205596	0.0276344	0.0290158	0.042473	0.0252837	0.0326009	0.0190218	0.018784	0.0327438	0.0292876	0.0431921	0.0205218
LPC 16:0	0.0126033	0.197257	1.1629e-10	0	1.08828	7.5475e-11	0	2.35787	7.5475e-11	0	4.02534	69.5216	68.607	79.9817	55.7822	82.9579	82.2958	52.2777	69.4513	51.62	52.9183	51.7986	69.8285	84.3249	54.7194	67.3776	50.806	54.9221	54.347	85.9426	50.5862	48.6315	68.3594	66.3175	47.3507	47.4944	79.8719	57.2381	65.616	52.1374	71.4712	95.0845	55.4906	64.4989	58.1541	57.2517	58.6532	75.8343	58.9812
LPC 17:0	0.014324	0.304254	9.3735e-11	0	1.09224	7.5475e-11	0	2.33224	7.5475e-11	0	4.00067	1.18184	1.26699	1.11325	0.595449	1.56143	0.947958	0.788238	1.20843	0.73166	0.90731	0.716407	0.800744	1.07054	0.799806	1.4042	0.90377	1.01715	0.765589	1.83961	0.879347	0.864101	1.70809	0.994699	0.873335	0.629395	1.61597	1.93465	1.49238	1.07965	1.21583	1.1927	1.13141	1.83493	1.12794	0.90192	1.7708	1.52756	1.36568
LPC 18:0	0.00947903	0.223897	7.5475e-11	0	1.09172	7.5475e-11	0	2.34646	7.5475e-11	0	4.04092	24.7027	23.8282	21.0533	16.7253	27.1403	29.523	16.7636	24.8655	17.6622	18.6294	16.827	20.0755	27.7185	17.7501	23.3637	17.9695	17.4088	9.36179	25.9235	16.0179	16.313	20.2336	23.6411	18.1842	16.3452	27.4914	19.7359	19.6786	17.8712	30.457	30.6541	22.1472	23.8701	21.1004	19.4588	27.6561	31.1798	24.6186
LPC 18:3	0.0498322	0.211103	3.0293e-10	0	1.08829	7.5475e-11	0	2.41634	7.5475e-11	0	3.85741	10.9214	11.1441	12.2195	8.39421	12.468	13.1005	8.52885	10.1052	7.5831	7.82988	7.60484	10.5976	12.7681	8.23388	10.3701	7.82326	8.23514	8.63087	13.4087	7.65027	7.57402	10.5331	10.0054	7.15449	7.23299	11.9097	8.39783	10.5113	8.03914	9.7683	12.4451	8.48089	8.46706	8.4558	8.60684	8.75175	11.7221	8.47672
LPC 18:4	0.0483433	0.311399	1.0993e-05	0	1.04914	7.5475e-11	0	2.03185	7.5475e-11	0	3.11183	0.330267	0.306986	0.507297	0.332258	0.372483	0.247751	0.191218	0.193069	0.210366	0.311292	0.128776	0.25075	0.225624	0.253324	0.181597	0.256506	0.165216	0.295555	0.309225	0.177557	0.237652	0.152889	0.358725	0.225818	0.304712	0.30124	0.181643	0.286926	0.173802	0.237024	0.394086	0.191466	0.282123	0.259879	0.237095	0.182493	0.303494	0.263194
LPC 20:0	0.0227834	0.322806	1.4951e-07	0	1.05514	7.5475e-11	0	1.68153	7.5475e-11	0	2.53567	0.101431	0.0922506	0.0790522	0.0511048	0.109912	0.119311	0.0736059	0.10679	0.0684954	0.0734259	0.11597	0.0894473	0.129351	0.0675628	0.139544	0.0673327	0.101407	0.0548536	0.106482	0.0853066	0.0756737	0.175984	0.12242	0.0803772	0.0626482	0.13578	0.143002	0.0905567	0.0775228	0.145901	0.150288	0.107189	0.0904387	0.0769699	0.0860869	0.158418	0.164737	0.0854265
LPC 20:1	0.0275305	0.369853	3.1929e-10	0	1.10607	7.5475e-11	0	2.32492	7.5475e-11	0	4.02033	0.176316	0.119153	0.206956	0.228361	0.260442	0.214941	0.135064	0.172652	0.144894	0.141036	0.212556	0.175871	0.357638	0.119397	0.326313	0.123796	0.235234	0.124469	0.241471	0.163462	0.112415	0.277048	0.160885	0.113736	0.110561	0.258617	0.21012	0.317737	0.123785	0.25294	0.379075	0.200478	0.173548	0.156917	0.125135	0.196134	0.284191	0.183225
LPC 20:2	0.0729823	0.303606	0.00038768	0	1.07857	7.5475e-11	0	1.89731	7.5475e-11	0	3.19171	0.187144	0.146683	0.261142	0.210425	0.20997	0.21197	0.135635	0.203867	0.153633	0.185325	0.152157	0.169686	0.364958	0.198145	0.238448	0.195985	0.19529	0.190587	0.275258	0.161563	0.168488	0.178397	0.226401	0.199534	0.165855	0.264351	0.248535	0.211806	0.108921	0.274314	0.447338	0.14359	0.217691	0.324573	0.213962	0.187561	0.295799	0.289215
LPC 20:5	0.0370752	0.366559	0.12514	0.177901	1.01072	7.5475e-11	0	1.29978	7.5475e-11	0	1.68605	2.80885	2.89389	4.83574	2.60261	4.41092	2.32027	3.3101	3.71444	1.83119	3.09478	1.40137	4.26805	5.49888	2.27474	6.16632	2.86384	2.81968	2.18709	3.53697	3.12071	2.90411	3.5307	3.61503	3.25937	3.30512	4.3345	6.20812	5.10974	2.7717	5.06319	6.83568	2.96548	2.89928	3.72223	4.02887	3.86272	7.3692	4.09315
LPC 22:0	0.0496767	0.330884	0.011992	0.0279553	1.02583	1.0442e-10	0	1.20255	7.5475e-11	0	1.48988	0.0341058	0.0293489	0.0282599	0.0119115	0.0293345	0.0348441	0.0235898	0.035755	0.0278557	0.0232742	0.0435361	0.0346499	0.0352644	0.0227274	0.0325345	0.0239917	0.0306614	0.0233796	0.0334767	0.0211247	0.026415	0.0684694	0.0415585	0.0292504	0.0208401	0.0417867	0.0385539	0.0245216	0.0223597	0.0320763	0.0607983	0.0275977	0.025925	0.0245913	0.0287543	0.0497427	0.0455428	0.0225468
LPC 22:3	0.0997244	0.391064	0.00020606	0	1.06931	7.5475e-11	0	1.75975	7.5475e-11	0	2.70846	0.0138091	0.0113289	0.00841956	0.00534158	0.0124147	0.0143792	0.00890999	0.0118103	0.00732158	0.00804723	0.0116903	0.00985559	0.0160237	0.00630653	0.0183872	0.0101015	0.012095	0.00664904	0.0124315	0.00945761	0.00772598	0.0231802	0.0141023	0.00800331	0.00681506	0.0170301	0.0173326	0.0104633	0.00844332	0.0164734	0.0165653	0.0117892	0.00825315	0.0090718	0.0110523	0.020631	0.0198214	0.00954694
LPC 24:0	0.0308089	0.265361	0.00082459	0.0035641	1.03014	2.6059e-09	0	1.08155	9.3735e-11	0	1.18662	0.0710342	0.0655597	0.0622463	0.0278763	0.0629938	0.0592267	0.0578946	0.067588	0.0641263	0.0520012	0.0761791	0.0599107	0.053496	0.0604473	0.0604571	0.0450183	0.0600094	0.0624225	0.0724489	0.0534898	0.0677162	0.117632	0.0854584	0.0466202	0.0550701	0.081411	0.0811788	0.0573822	0.0453684	0.0623537	0.113497	0.0581498	0.0564367	0.0432032	0.0569227	0.0938409	0.0847398	0.0410043
LPC O-16:0	0.0195141	0.267328	7.5475e-11	0	1.13058	7.5475e-11	0	2.76132	7.5475e-11	0	5.22034	0.518742	0.636632	0.455337	0.324875	0.507528	0.783796	0.319621	0.524178	0.475799	0.280209	0.318849	0.370691	0.70701	0.282127	0.368527	0.297357	0.491504	0.274399	0.624778	0.547728	0.327061	0.420057	0.535017	0.498585	0.360672	0.769487	0.276136	0.502263	0.383304	0.648217	0.466373	0.441564	0.603642	0.450693	0.481962	0.447326	0.523235	0.42709
LPC O-16:1	0.0516269	0.248936	3.0293e-10	0	1.08271	7.5475e-11	0	2.23117	7.5475e-11	0	4.02853	0.600605	0.548438	0.708521	0.616395	0.673524	0.637497	0.469786	0.705944	0.545891	0.361678	0.310355	0.624113	0.597148	0.360902	0.586911	0.365339	0.570094	0.334021	0.690727	0.513823	0.434113	0.613566	0.63472	0.35696	0.442584	0.799305	0.438074	0.574745	0.442069	0.783397	0.758704	0.627755	0.734173	0.426731	0.627708	0.506196	0.755429	0.442786
LPC O-18:0	0.0236115	0.338889	2.0928e-10	0	1.11706	7.5475e-11	0	2.38308	7.5475e-11	0	4.2062	0.155749	0.136921	0.115395	0.0689297	0.1366	0.288071	0.0866562	0.160578	0.13204	0.0869888	0.130925	0.116547	0.250938	0.0812043	0.117134	0.103176	0.144505	0.0692695	0.18033	0.193637	0.0932582	0.145876	0.170713	0.122138	0.0949011	0.283592	0.101146	0.144345	0.151079	0.208194	0.151952	0.153697	0.14889	0.133264	0.196244	0.175282	0.187803	0.11681
LPC O-18:1	0.0169516	0.280237	7.5475e-11	0	1.13378	7.5475e-11	0	2.9669	7.5475e-11	0	5.55913	0.41494	0.372991	0.410321	0.406691	0.401527	0.571231	0.243862	0.372039	0.383376	0.248922	0.380673	0.323024	0.554287	0.228663	0.459284	0.23401	0.452382	0.220267	0.460565	0.406731	0.260106	0.32766	0.371009	0.2729	0.249781	0.536197	0.22031	0.371491	0.288152	0.569235	0.530542	0.373333	0.398793	0.292011	0.376598	0.311001	0.522914	0.274394
LPC O-20:1	0.0626328	0.50812	2.8789e-09	0	1.18046	1.102e-10	0	2.73752	7.5475e-11	0	5.03743	0.0199964	0.0139588	0.00659062	0.0137376	0.0216277	0.0353915	0.00995445	0.0173088	0.0160832	0.00828929	0.0153729	0.0133246	0.0256292	0.00750801	0.0235144	0.0111903	0.0208472	0.0576597	0.0180729	0.0266139	0.0100287	0.0207464	0.0175323	0.010875	0.0129559	0.0418356	0.0128237	0.0222113	0.0184763	0.032891	0.0184412	0.0240255	0.0181066	0.0132043	0.018669	0.0153451	0.0308759	0.0108068
LPE 18:1	0.0339224	0.406734	0.46785	0.549735	1.00003	0.14426	0.184196	1.02924	0.0019912	0.00259813	0.913037	0.221393	0.30023	0.358044	0.465715	0.351811	0.347876	0.243273	0.496629	0.259742	0.294335	0.56127	0.632257	0.516845	0.224701	0.424101	0.344576	0.205695	0.34946	0.466798	0.415307	0.477631	0.615297	0.417596	0.396513	0.482205	0.499057	0.668668	0.483876	0.221054	0.355019	1.02109	0.21615	0.309898	0.350611	0.43195	0.346573	0.488332	0.521686
LPE 18:2	0.025101	0.401224	0.12717	0.179522	0.968241	4.371e-10	0	0.833446	7.9684e-11	0	0.611138	0.506123	0.538473	0.511431	0.557192	0.689901	0.56108	0.590197	1.16898	0.337058	0.624172	0.66931	0.733101	0.629658	0.320949	0.644305	0.49597	0.226071	0.431131	0.638893	0.657178	0.520434	0.531233	0.673629	0.437101	0.672272	0.800108	1.65072	0.764148	0.584583	0.482076	1.06048	0.345997	0.438629	0.70354	0.828585	0.758571	0.725771	0.643658
LPE 20:4	0.16791	0.253185	0.30405	0.377286	0.978106	4.2503e-07	0	0.89335	1.3661e-10	0	0.715382	0.382492	0.500828	0.593657	0.635241	0.47339	0.563673	0.355401	0.522813	0.460626	0.477754	0.386193	0.692731	0.710979	0.411163	0.439642	0.381996	0.355038	0.462504	0.643583	0.600844	0.494862	0.470868	0.550978	0.328178	0.533861	0.595002	0.582172	0.560831	0.336204	0.481234	0.899003	0.381196	0.457331	0.385748	0.395091	0.467592	0.551968	0.527224
LPE 22:5	0.228781	0.348213	0.37394	0.449447	0.984127	7.5261e-06	0	0.867331	1.2271e-10	0	0.669742	0.0527311	0.0860862	0.0713434	0.0880782	0.0218152	0.083845	0.0441086	0.0694674	0.0596143	0.0578172	0.0485975	0.0536334	0.0485196	0.0424696	0.0381694	0.0505512	0.0194184	0.0915454	0.0685245	0.0528436	0.0898612	0.0255459	0.0648234	0.0291462	0.0799603	0.0754699	0.0728299	0.0493013	0.0411355	0.0517264	0.0719485	0.0438704	0.0490346	0.0432159	0.053036	0.06363	0.0562956	0.0637391
LPE 22:6	0.123291	0.343308	0.18909	0.247063	0.984882	0.015065	0.0229121	0.95897	2.8789e-09	0	0.772595	0.124994	0.15903	0.396221	0.312535	0.363559	0.229194	0.259513	0.264438	0.224831	0.31426	0.121825	0.220628	0.477528	0.216748	0.194991	0.143711	0.163043	0.418585	0.274622	0.227684	0.249029	0.303485	0.239579	0.0949784	0.245846	0.234771	0.219423	0.400863	0.176165	0.256006	0.303878	0.194539	0.314581	0.14024	0.178376	0.219479	0.235612	0.31392
LPE 16:0	0.0353817	0.313233	0.00026613	0	1.05167	7.5475e-11	0	1.54482	7.9684e-11	0	1.95556	0.438275	0.441257	0.58661	0.431115	0.641272	0.474328	0.401224	0.623624	0.328589	0.391427	0.794677	0.453659	0.531924	0.29892	0.317686	0.298828	0.283237	0.545966	0.766797	0.435544	0.445044	0.534878	0.49782	0.210218	0.380569	0.705116	0.669616	0.58096	0.332597	0.429352	0.807022	0.345533	0.485941	0.349054	0.378216	0.447027	0.455559	0.45142
LPE 18:0	0.0351209	0.282289	0.00011043	0	1.04695	7.5475e-11	0	1.79623	7.5475e-11	0	2.5614	0.680762	0.671802	0.612703	0.538008	0.818781	0.719763	0.535566	0.754546	0.467591	0.56227	0.927404	0.636025	0.760216	0.379255	0.459529	0.409248	0.359616	0.423967	0.912832	0.535304	0.564322	0.524429	0.664394	0.322069	0.492213	0.840861	0.917433	0.621377	0.461218	0.695388	1.01894	0.456567	0.611538	0.463293	0.512523	0.727827	0.679632	0.600517
LPE 18:0p	0.0854244	0.32764	0.00025781	0	1.07553	7.5475e-11	0	2.38892	7.5475e-11	0	3.96875	0.0578101	0.0615636	0.0770339	0.0525596	0.0726672	0.0747214	0.066017	0.0763836	0.0476957	0.0529204	0.0807729	0.0505133	0.137655	0.0462505	0.0460256	0.0430441	0.0498956	0.0354184	0.0815383	0.0937256	0.0569876	0.0689226	0.0844689	0.0504872	0.0445678	0.0975932	0.0820915	0.0708831	0.0501491	0.111577	0.0922905	0.0582739	0.0680783	0.0517853	0.0738926	0.0845483	0.106918	0.0744763
PC 31:0	0.0301521	0.421761	0.31179	0.386065	1.00651	9.3735e-11	0	0.898405	7.5475e-11	0	0.738348	0.740419	1.00088	0.800264	0.253621	0.71592	0.340258	0.572495	0.939793	0.387779	0.84075	1.11772	0.395717	0.198347	0.727767	0.4741	0.940876	0.23109	1.09889	0.833987	0.478654	0.955762	0.864565	1.17009	0.579014	0.752229	0.834591	1.72861	0.711394	0.783264	0.411017	0.472241	0.524793	1.12553	0.838349	0.656629	1.56777	0.411949	0.760509
PC 33:0	0.0278536	0.364302	0.00489	0.0139933	1.0166	0.0034072	0.00523431	0.981963	1.2516e-07	0	0.94879	0.602054	0.801798	0.621544	0.235386	0.546789	0.348574	0.387524	0.656642	0.405673	0.620919	0.952337	0.333802	0.223878	0.503532	0.374284	0.584369	0.235895	0.726545	0.793628	0.405624	0.724917	0.713238	0.711969	0.430391	0.528639	0.559894	1.24481	0.551263	0.526276	0.350935	0.376495	0.435809	0.933188	0.549904	0.463831	1.09369	0.382898	0.690169
PC 34:3	0.0080844	0.269111	0.11354	0.167387	1.00486	7.5475e-11	0	0.849538	7.5475e-11	0	0.6867	12.2807	14.4669	12.9812	5.95428	9.50117	9.19451	13.0555	9.36525	8.39827	14.8493	13.3956	8.85296	7.41288	9.85937	9.32896	13.3372	3.69156	15.4109	11.6637	7.2933	14.6876	8.94917	11.8009	11.1844	12.2747	9.92585	14.0352	7.62102	9.41811	6.71866	12.071	7.69356	11.0472	12.041	10.7942	13.5641	11.2667	8.00466
PC 34:5	0.0240254	0.60469	0.0078324	0.0202182	0.983627	2.874e-10	0	0.920052	7.5475e-11	0	0.806748	0.0726187	0.12789	0.0845293	0.0158559	0.0487192	0.0239668	0.142821	0.0351095	0.0286854	0.0856659	0.0181782	0.0421253	0.0388362	0.0816738	0.0428204	0.153775	0.0109171	0.104808	0.0453918	0.0219349	0.115473	0.0543251	0.0964984	0.0677682	0.0917409	0.0458884	0.0955973	0.131024	0.0448756	0.0224953	0.0727202	0.0413953	0.138001	0.0568971	0.111015	0.202201	0.0578357	0.0874559
PC 36:3	0.0100113	0.232945	0.00069044	0.0035641	1.01294	0.0015082	0.00359483	0.983765	3.0293e-10	0	0.939592	79.3575	91.315	81.7432	49.5435	72.8596	105.246	69.9778	67.1092	81.6076	100.977	148.012	70.9087	69.4913	80.1225	61.0522	64.6346	39.988	92.7851	89.6365	67.5236	84.6542	94.6962	63.3465	84.9842	73.1816	80.1096	91.8815	64.4478	63.9168	56.706	94.038	49.3682	73.0576	87.7601	71.1603	80.5668	74.1257	64.4975
PC 36:6	0.0511379	0.315465	0.92202	0.940034	1.0008	2.7265e-10	0	0.904672	7.5475e-11	0	0.775229	0.76379	0.662819	0.853183	0.43236	0.828261	0.710023	1.11404	0.721646	0.579242	1.07796	1.21135	0.616556	0.590451	0.682397	0.827917	0.922373	0.218851	1.34341	0.94969	0.644827	1.01707	0.65674	0.510738	0.840823	0.748223	0.796595	1.19718	0.552807	0.788279	0.458887	0.622094	0.58647	0.661373	0.93083	0.718788	1.01192	0.927149	0.54446
PC 36:7	0.0542558	0.432155	0.20031	0.260625	0.985485	3.0479e-08	0	0.918866	7.5475e-11	0	0.803685	0.176152	0.297818	0.222447	0.0402111	0.0881429	0.103645	0.160643	0.118967	0.0985955	0.189311	0.0764568	0.126557	0.0819891	0.20842	0.0908254	0.220361	0.026697	0.296264	0.130657	0.052909	0.237241	0.142418	0.219041	0.193776	0.188311	0.117686	0.126762	0.0877443	0.101861	0.0541489	0.192725	0.100276	0.23732	0.184254	0.207913	0.226585	0.126227	0.131243
PC 37:5	0.0424741	0.397271	0.23049	0.294202	1.00726	0.24343	0.288692	0.991216	3.2847e-07	0	0.942377	0.433578	0.801383	0.617419	0.203667	0.515986	0.318513	0.548328	0.264461	0.415538	0.493842	0.237764	0.362186	0.425067	0.493826	0.372521	0.558324	0.336231	0.514329	0.633115	0.393824	0.723008	0.543384	0.46799	0.325384	0.412253	0.463864	0.834837	1.14369	0.346213	0.352745	0.429299	0.43022	1.0346	0.357488	0.335255	0.965127	0.431332	0.641589
PC 38:2	0.0137996	0.238039	0.00018701	0	1.01929	1.1643e-06	0	1.03015	2.6498e-08	0	1.04324	2.39275	2.52591	1.91373	1.67774	1.9467	3.21549	1.78416	2.08424	2.2174	2.30257	4.17041	1.59488	2.215	2.21856	1.46698	2.1869	1.0477	1.79949	2.46113	1.9074	2.26541	2.83533	2.67567	2.56606	2.31558	2.13663	2.37717	1.45163	1.5889	1.92381	2.54418	1.57166	2.57574	2.49847	2.18014	2.30587	1.90381	2.35511
PC 38:4	0.0183305	0.238802	0.0014663	0.0035641	1.01226	0.63033	0.673615	1.00084	0.000144	0	0.977004	49.0837	67.3114	61.0751	41.5858	42.8661	58.4587	34.3094	39.0433	74.8749	51.7953	43.6621	61.4765	64.2976	62.0854	40.6998	46.2014	49.1851	39.1017	56.9886	47.5783	56.0674	44.8662	59.2459	42.6227	59.8988	44.5407	24.2908	33.777	33.9999	54.1954	59.1605	51.3882	60.9406	44.082	33.9081	43.8493	55.6269	48.1279
PC 38:5	0.0221477	0.205374	0.33578	0.412094	1.00113	0.83204	0.860903	1.00118	1.9173e-05	0	0.967676	18.2536	22.3685	23.9434	14.3415	14.4373	19.4035	14.6826	10.9783	21.9809	17.6518	16.9277	18.5747	21.9057	21.7185	14.3872	18.2983	15.4983	21.4046	22.583	17.4855	22.3147	19.2285	20.6169	13.3597	21.2308	17.1704	13.5443	20.4167	11.6726	17.2984	23.7668	17.8866	25.5981	13.8512	11.9852	20.2282	18.78	18.1892
PC 38:7	0.0583623	0.340913	0.61878	0.692019	0.987738	0.50879	0.549878	0.98953	1.7174e-05	0	0.938991	0.726168	0.699783	1.33452	0.319762	1.48289	0.757728	0.975398	0.452095	0.651044	1.12388	0.468911	0.541703	1.03654	0.96162	0.586566	0.697591	0.285988	1.38286	1.227	0.575671	0.991113	1.16858	0.793783	0.679059	0.766941	0.83858	0.861649	1.06761	0.650469	0.730699	0.986367	0.71285	1.20905	0.557734	0.54235	0.972564	1.07104	0.742561
PC 38:8	0.0452727	0.47325	0.47791	0.556777	0.997782	2.9092e-08	0	0.947131	7.5475e-11	0	0.843642	1.38102	2.39615	2.26191	0.691418	1.40593	0.794905	2.10473	0.604156	1.03578	1.63742	0.564343	1.34593	1.56033	1.62541	0.757318	1.72283	0.713068	1.69111	1.39748	1.05551	2.0129	1.11328	1.51561	0.761422	1.49998	0.96943	1.50235	3.19712	0.698162	0.768111	1.61168	0.830264	2.22395	0.749947	1.18111	1.97715	1.0005	1.34659
PC 39:3	0.0292033	0.298161	0.48809	0.566841	1.00371	0.0018845	0.00359483	1.02853	1.7817e-05	0	1.04216	0.0780468	0.103094	0.0520147	0.0330698	0.0476417	0.0829461	0.0452573	0.0615076	0.0710132	0.0980011	0.115644	0.0359727	0.0367311	0.0630956	0.0398505	0.0465267	0.0353905	0.0658685	0.0702101	0.0533117	0.0778141	0.0689313	0.0602591	0.0953682	0.0663436	0.0722933	0.064972	0.0517089	0.0470168	0.0374817	0.0658338	0.0436979	0.0860777	0.0965908	0.0521806	0.0972257	0.0555472	0.0745814
PC 39:5	0.0472577	0.389436	0.018404	0.0379091	1.01705	1.7174e-05	0	1.04267	1.6553e-05	0	1.05123	0.160039	0.289428	0.157044	0.0848036	0.164351	0.137117	0.141017	0.138461	0.148423	0.162733	0.101776	0.0799702	0.113796	0.135662	0.137986	0.180318	0.133909	0.109587	0.271598	0.143755	0.40598	0.202596	0.108775	0.0970162	0.12538	0.212097	0.360753	0.209696	0.155527	0.238653	0.127529	0.190115	0.27474	0.130591	0.108476	0.302103	0.232999	0.262261
PC 39:6	0.0333833	0.441694	0.22421	0.288296	1.00679	2.3005e-05	0	1.03107	7.37e-07	0	1.0445	0.38615	0.365678	0.689428	0.244623	1.09704	0.366125	0.439194	0.475405	0.517492	0.699656	0.265846	0.241994	0.72008	0.665223	0.662055	0.412808	0.514298	0.648625	0.945222	0.482338	0.632672	1.32639	0.408572	0.411164	0.374282	0.620385	0.615612	1.00217	0.524079	0.714127	0.365132	0.664076	1.31002	0.473268	0.303479	0.72042	0.727322	1.00493
PC 39:7	0.0801644	0.211575	0.65369	0.72339	1.00406	0.84479	0.867894	1.00435	0.00034233	0	0.959859	0.311543	0.481306	0.392069	0.199005	0.297927	0.291546	0.244065	0.224439	0.370442	0.335219	0.264827	0.299148	0.312161	0.328077	0.279313	0.331509	0.290574	0.380602	0.453781	0.30542	0.399845	0.449723	0.321408	0.279241	0.306504	0.3457	0.333658	0.349098	0.244049	0.246287	0.269329	0.302282	0.451705	0.297155	0.222924	0.421884	0.364163	0.356229
PC 40:4	0.0141752	0.360684	7.8797e-05	0	1.0192	4.4147e-08	0	1.04899	3.7369e-10	0	1.08097	1.80682	2.59556	1.5203	1.59151	0.713961	3.51904	0.770808	1.6381	2.39443	1.56238	2.6438	1.31276	1.02193	1.57407	0.778844	1.559	0.68228	1.16328	1.59391	1.27805	2.15568	0.97421	1.73453	1.43461	1.94374	1.40806	0.852291	0.651867	1.08694	1.36952	1.39118	1.21159	1.32215	1.39662	1.19801	1.47285	1.46516	1.39568
PC 40:5	0.0380096	0.474367	0.14879	0.204385	1.01528	3.416e-05	0	1.03731	7.0672e-07	0	1.05379	1.10026	1.09477	0.917519	1.49498	0.376123	2.75317	0.308097	1.13732	1.71386	0.961862	1.5305	0.806582	0.799873	1.48281	0.606907	1.1412	0.170885	1.07891	1.11563	0.761512	1.22122	0.506338	1.49131	1.39125	1.34668	1.12533	0.144721	0.250909	0.984609	1.0205	0.72103	1.17657	0.672347	1.18063	0.604913	0.901648	1.12525	0.857138
PC 40:7	0.0135653	0.30236	0.17833	0.234892	1.00535	1.2768e-05	0	1.02805	0.00067016	0.00133654	1.02834	1.55121	1.3328	3.20591	1.40216	3.28835	2.36692	1.56844	1.55949	2.19093	2.33707	2.44812	1.31256	4.51301	2.49735	2.38902	1.61818	2.01963	2.92374	3.38842	1.80402	2.14899	3.2474	1.61259	1.70128	1.74234	2.39927	1.50799	2.54641	1.63755	2.44796	2.53923	2.00103	3.11194	1.87238	1.14673	2.10042	2.74958	2.70307
PC 40:8	0.0585018	0.282368	0.84479	0.88312	0.997604	0.046555	0.0657685	1.02154	0.024884	0.0296165	1.02395	0.58322	0.612982	0.890665	0.216802	0.944028	0.641438	0.547089	0.51063	0.507025	0.712713	0.810754	0.479486	0.913314	0.699561	0.677955	0.509727	0.248357	0.682724	0.885017	0.42277	0.763786	1.06598	0.815691	0.558079	0.651644	0.707491	0.739751	0.633867	0.461867	0.777408	1.09296	0.573073	0.830073	0.510345	0.502777	0.959977	0.838635	0.672266
PC 40:9	0.0490957	0.290341	0.76902	0.826477	1.00345	0.017225	0.0257782	1.01911	0.6954	0.722731	1.00129	3.03281	3.02431	6.21106	2.93412	7.11601	4.45581	4.10112	3.48898	4.49468	5.18366	3.30459	3.44267	7.18461	5.10463	4.00648	3.27782	3.06175	6.00802	5.84723	3.77685	4.69155	6.59346	3.40948	2.808	3.83462	3.88412	2.67896	5.15978	3.41119	4.72373	3.71436	3.80281	4.92134	3.07152	2.57957	3.3092	4.61456	4.3236
PC 42:6	0.0300536	0.267351	0.21805	0.282317	1.01505	1.5512e-06	0	1.05012	9.1029e-06	0	1.05148	0.077844	0.116221	0.0891105	0.128344	0.0578658	0.091293	0.0695058	0.0866566	0.110961	0.119549	0.0920802	0.0595352	0.0791022	0.105457	0.047461	0.084847	0.0498914	0.127246	0.0911968	0.0897053	0.127722	0.119661	0.133885	0.0709449	0.102252	0.0854707	0.0995896	0.112399	0.0567763	0.0971579	0.0978211	0.0797523	0.0994649	0.0723478	0.0820824	0.18069	0.125856	0.146239
PC(14:0_18:2)	0.0487264	0.389387	0.94797	0.957182	1.00196	8.8801e-11	0	0.847747	7.5475e-11	0	0.678688	3.99446	4.20265	3.5313	1.03515	3.05108	1.90388	5.4788	3.72097	1.75124	4.74815	4.18751	2.23499	1.51606	3.58166	2.16934	4.03859	0.495215	5.14276	2.77772	1.33912	4.2183	3.41991	2.94116	4.12485	3.35887	3.15255	5.49047	2.37012	3.28835	1.36093	3.4804	2.31134	4.20443	4.04155	5.14929	5.60781	2.76203	2.75142
PC(14:0_20:4)	0.0669256	0.437662	0.568	0.63671	0.990205	1.6547e-08	0	0.895632	8.4122e-11	0	0.763942	1.81923	2.97551	2.31554	0.385925	0.993369	1.10301	1.50529	1.13793	1.03653	1.88448	1.02334	1.25401	0.856775	2.1959	0.829096	2.00854	0.223589	2.91129	1.43375	0.494855	2.35597	1.58971	2.15498	2.03934	2.06015	1.22002	1.2774	0.810075	1.02028	0.575411	2.23469	1.06027	2.54351	1.77246	2.00948	2.32935	1.18415	1.21525
PC(15:0_18:1)	0.0125659	0.274135	0.001103	0.0035641	1.0151	7.5475e-11	0	0.893164	7.5475e-11	0	0.729449	3.15048	3.86696	3.10205	1.70678	2.98083	2.48475	1.92871	2.31488	2.10918	3.59652	3.77032	1.95723	1.4622	2.75493	1.9473	3.59008	1.17152	3.75555	3.78632	1.81991	3.7976	3.44514	3.50631	2.56876	2.77273	3.24597	3.99091	2.35178	2.37451	1.7665	2.38882	2.16141	3.78644	2.89779	2.25038	3.30776	1.80754	2.61017
PC(15:0_18:2)	0.0107744	0.416826	0.033254	0.0617085	1.00846	7.5475e-11	0	0.894851	7.5475e-11	0	0.74844	2.21361	2.98808	2.3598	0.667163	3.40382	1.42296	3.44739	2.69912	1.4529	3.25264	3.30591	1.74401	1.09099	2.14357	2.63711	3.15184	0.739093	3.3111	2.82519	1.83325	2.95043	4.19716	1.90289	2.69985	1.91074	3.0241	7.09555	2.34742	3.41856	1.58186	1.67995	2.12754	3.09238	2.95593	2.21488	4.42516	2.26694	2.40309
PC(15:0_20:4)	0.0195917	0.309052	0.46785	0.549735	1.00238	1.5048e-08	0	0.957298	7.5475e-11	0	0.884523	0.676629	1.32343	1.07153	0.238452	0.736866	0.473419	0.579529	0.519278	0.690877	0.807511	0.433682	0.681975	0.429018	0.784471	0.619065	0.97229	0.392897	1.27845	0.889309	0.481872	0.989998	1.11431	0.784504	0.677952	0.685936	0.77453	0.910577	0.625711	0.617147	0.52561	0.628045	0.652398	1.27235	0.748552	0.460571	1.01705	0.619394	0.736594
PC(15:0_22:6)	0.0570282	0.424828	0.27797	0.347084	1.0016	0.23368	0.280397	0.987512	0.00018701	0	0.952206	0.225592	0.257595	0.425298	0.0912379	0.688409	0.202236	0.344179	0.245457	0.235325	0.437516	0.160086	0.155263	0.259979	0.327874	0.308447	0.328244	0.123266	0.522928	0.459708	0.207628	0.368426	0.6742	0.254355	0.252663	0.214553	0.333409	0.366178	0.401048	0.327666	0.322837	0.23521	0.297083	0.742388	0.25896	0.168504	0.440341	0.30209	0.378145
PC(16:0_12:0)	0.0352383	0.709776	0.17312	0.229748	0.987348	7.5475e-11	0	0.836014	7.5475e-11	0	0.620414	0.291516	0.399958	0.175696	0.0572839	0.130684	0.10962	0.310002	0.347378	0.0722509	0.254333	0.275901	0.161538	0.0995372	0.229737	0.0993492	0.423888	0.0246775	0.271155	0.170853	0.0701381	0.255378	0.443667	0.50866	0.303237	0.29774	0.285184	0.397683	0.184908	0.194406	0.0596134	0.24208	0.10638	0.254291	0.387646	0.907357	0.67887	0.0949228	0.175943
PC(16:0_16:0)	0.00969023	0.346932	9.0254e-05	0	1.01884	4.0509e-06	0	0.974973	1.3044e-08	0	0.93952	9.18048	10.1563	11.3626	6.54609	9.74097	10.3698	7.29902	9.75508	8.25523	9.13304	28.1045	8.9619	7.1408	8.25269	6.48053	7.58786	4.98426	10.8491	10.2655	8.09676	9.69836	9.05369	9.78321	5.80054	9.35497	8.89241	9.31173	6.96836	7.15162	7.42511	10.6525	7.14406	8.94627	7.13033	7.33403	9.33694	7.32608	6.75131
PC(16:0_16:1)	0.0228642	0.389899	0.079469	0.126704	1.00602	7.5475e-11	0	0.781846	7.5475e-11	0	0.538383	21.6934	22.5132	23.6171	16.797	16.6738	15.0297	11.6903	13.6086	13.2818	23.7757	21.8914	14.3688	7.41565	19.7774	5.7146	18.0714	4.66557	24.6623	15.4718	7.64303	20.475	8.68504	24.2631	12.3028	24.4219	14.4577	11.4599	11.1541	8.75056	8.78907	17.1651	9.31821	15.6413	13.66	12.9548	10.1642	8.21309	12.3147
PC(16:0_18:1)	0.0167432	0.23471	0.00082459	0.0035641	1.01689	9.0133e-10	0	0.95783	7.5475e-11	0	0.866233	151.963	151.258	165.356	134.848	140.251	187.096	102.657	115.657	154	159.905	251.891	139.049	136.289	139.733	101.438	131.829	90.6739	168.514	184.014	123.021	180.957	169.253	154.63	109.315	154.57	149.187	113.338	99.9026	98.8526	130.934	195.994	110.888	139.084	116.007	128.159	109.219	113.107	110.929
PC(16:0_18:2)	0.0258721	0.216344	0.014729	0.0330952	1.01446	7.9684e-11	0	0.93188	7.5475e-11	0	0.819794	248.047	256.194	258.556	147.9	291.558	251.682	285.75	272.073	218.961	290.235	487.881	266.767	251.08	242.973	231.092	212.386	123.217	269.464	273.77	248.735	270.778	320.684	208.195	221.669	256.705	279.271	365.176	209.851	247.521	208.237	274.975	193.104	223.842	235.08	242.157	243.662	242.174	210.59
PC(16:0_20:4)	0.0256954	0.25071	0.0099478	0.0239655	1.01157	0.013451	0.0202276	0.98737	1.8819e-10	0	0.941463	98.55	129.54	149.114	74.7374	87.6825	111.853	69.6025	72.4048	132.132	96.7702	97.2999	135.757	128.181	122.245	76.706	86.1724	91.9124	136.592	121.572	90.9161	112.812	112.484	110.942	74.9798	114.373	95.253	64.0365	74.3521	64.4626	92.202	127.731	84.2396	110.737	81.573	66.1509	74.5734	88.5681	79.5921
PC(16:0_20:5)	0.0120588	0.446873	0.76902	0.826477	1.00192	2.0928e-10	0	0.947571	7.5475e-11	0	0.859734	12.1482	19.4383	18.5975	5.84953	11.8828	6.87353	16.995	5.43899	9.1443	14.0324	4.77542	11.177	12.9661	13.7091	6.61505	14.4446	6.19564	14.2491	11.7593	8.98967	16.5015	9.82409	13.3729	7.07982	12.9564	8.32602	13.0521	25.6185	6.24284	7.08822	14.7844	7.43229	20.1235	6.68241	9.74461	16.715	8.45169	11.8026
PC(16:0_22:6)	0.009308	0.324223	0.010427	0.0239655	1.00973	0.004304	0.0068642	1.01125	0.82568	0.846295	0.998976	23.5769	21.5815	50.5315	23.5687	62.5859	35.9198	31.8353	29.0424	37.0358	43.3227	27.3986	25.9599	59.6293	42.8429	31.6226	24.6043	24.5872	47.0119	45.9716	28.6151	33.8093	55.4752	25.5059	20.7443	29.0007	30.1068	18.9269	39.7504	26.2738	40.963	30.2397	29.8452	44.6386	23.8335	19.175	25.1345	34.3602	35.3861
PC(16:0e_18:2)	0.0127665	0.416383	0.00051101	0.0035641	1.01537	0.36523	0.41248	1.00263	0.019652	0.0239655	0.979887	2.49827	6.29902	2.91809	0.951759	1.82179	2.0875	2.82202	2.55075	2.56209	1.78392	3.72546	1.76122	3.4902	1.38691	1.3936	1.47416	1.29224	1.85554	2.44204	3.29318	3.33781	3.03072	3.20401	5.15381	3.18439	3.25103	2.53554	1.87285	1.57521	3.17995	2.79684	1.62244	3.23089	3.25739	3.72794	2.663	2.42558	2.94221
PC(16:1e_18:1)	0.0415301	0.292382	9.6556e-05	0	1.01936	3.4609e-06	0	1.02641	3.0692e-05	0	1.03074	1.39466	1.31059	1.67911	1.02538	1.47768	1.20452	1.38389	1.28996	1.52852	1.27756	2.38938	1.1917	1.09055	1.06226	1.02004	1.0961	0.913269	1.88684	1.78905	2.0926	2.03056	2.57723	1.56177	1.02969	1.52642	2.31976	1.66251	0.97671	1.20809	1.44194	2.20103	1.36863	1.48235	1.04334	2.06655	1.65641	1.58754	1.0488
PC(16:1e_18:2)	0.0374819	0.311229	7.5261e-06	0	1.01926	0.00073272	0.00186161	1.01435	0.39172	0.422388	1.00579	3.12609	4.66632	5.18311	2.01031	3.57847	2.36216	5.1015	3.45184	2.48707	2.94309	5.43751	3.09738	2.81801	2.18145	3.01323	2.50908	1.77037	4.44306	3.91589	5.10438	5.3855	6.97354	3.64881	3.262	4.41888	4.59709	6.12253	2.41979	2.74733	4.48256	4.74509	3.85661	3.78362	3.04627	5.51398	3.99063	4.45013	3.11848
PC(16:1e_20:4)	0.0451085	0.263997	0.0016404	0.00646512	1.01336	6.4971e-07	0	1.03053	6.4971e-07	0	1.04208	5.82003	7.61103	9.3378	5.0313	5.17301	5.66664	5.63561	4.85096	7.10205	4.36851	6.62104	6.53322	6.51051	4.22949	3.07549	3.49868	3.55962	5.08165	6.81173	5.60516	7.3572	6.59038	5.62291	4.51596	6.07727	5.20556	4.04059	2.97002	3.21261	5.50237	6.72947	5.13801	6.81198	4.15041	4.81802	4.70437	5.58069	4.58941
PC(17:0_18:1)	0.00923669	0.253564	2.3005e-05	0	1.01735	2.2219e-07	0	0.973024	7.9684e-11	0	0.896898	2.76319	3.34514	2.65021	1.64369	2.69122	2.58957	1.63415	2.10478	2.4668	3.09951	4.34547	1.845	2.05293	2.43531	2.15262	2.64313	1.63201	2.6976	4.16941	2.18199	3.54123	4.34408	2.76162	2.27551	2.18737	3.0351	3.65546	2.31827	2.16772	2.21768	2.53439	2.22626	4.18129	2.56187	2.29531	3.46846	2.36735	2.93183
PC(17:0_20:3)	0.0310321	0.28114	0.12921	0.181733	1.00454	0.0099478	0.0158555	1.01594	0.024363	0.0285128	1.01869	1.0855	1.75557	0.981466	0.491907	1.05369	1.06195	0.838854	0.901259	1.08564	1.52919	1.39516	0.613815	0.734314	1.07477	0.66615	0.846603	0.669193	1.2384	1.5749	0.897271	1.28054	1.38314	0.739795	1.51759	0.830218	1.25921	1.42611	1.16282	0.990901	0.678477	0.906335	0.711733	1.6477	1.62097	0.963423	1.53102	0.936797	1.192
PC(17:0_20:4)	0.0122937	0.261789	0.013761	0.0312193	1.00992	0.0088337	0.0143244	0.9879	1.2881e-09	0	0.939577	1.80533	2.82522	2.42565	0.865141	1.89762	1.46908	1.24338	1.33307	2.23793	1.88291	1.63428	1.77219	1.90657	2.11528	1.73268	1.72198	2.02746	2.23078	2.99544	1.80705	2.27358	3.14752	1.69581	1.56873	1.58533	1.98063	2.11295	1.8134	1.46159	1.69667	1.73485	1.90242	3.60821	1.84266	1.17309	2.4101	2.04777	2.092
PC(18:0_16:0)	0.0142469	0.244876	0.001237	0.0035641	1.02066	8.8801e-11	0	1.10683	7.5475e-11	0	1.3473	1.61307	1.78295	1.43574	0.765896	1.39398	2.19741	1.05288	1.41125	1.29731	1.22737	2.71139	1.16574	1.39189	1.26289	1.01349	1.15469	0.674018	1.0511	1.68639	1.27923	1.49759	1.53035	1.54932	1.14018	1.2458	1.57598	1.51253	1.09559	1.21479	1.4162	1.70469	1.32432	1.56888	1.22782	1.42185	2.00576	1.33795	1.45994
PC(18:0_18:1)	0.00935924	0.267429	0.00021975	0	1.01688	0.0033188	0.00523431	0.986376	8.8801e-11	0	0.938906	24.2278	27.0363	20.8661	20.6252	17.6441	31.1557	13.7914	17.802	22.2508	26.892	39.1846	19.0451	18.3542	21.4396	14.8685	24.2971	9.96555	14.7547	22.7768	16.9155	28.0034	29.3483	32.4703	22.9433	26.8123	20.9508	18.1673	12.3561	15.3387	24.5344	29.7819	16.9252	24.7309	20.0929	23.0451	22.7291	20.6423	24.8369
PC(18:0_18:2)	0.0179898	0.19726	0.00092706	0.0035641	1.0145	1.9846e-10	0	0.956021	7.5475e-11	0	0.867475	124.996	131.771	106.047	85.4726	139.213	131.116	135.951	140.065	114.327	153.434	223.752	121.409	122.427	119.516	118.18	116.725	60.9297	83.8991	128.116	118.192	136.467	146.212	116.335	130.622	137.547	130.755	162.136	94.8219	117.22	121.805	142.38	105.536	121.404	129.525	128.629	148.038	144.226	131.884
PC(18:0_20:3)	0.0153364	0.320325	0.035332	0.0642952	1.00731	0.0003318	0	1.02181	5.5872e-05	0	1.03144	22.5919	33.6948	19.0883	16.8835	15.9552	37.2421	16.3553	19.0638	29.6016	33.1002	28.2261	14.9041	15.6037	25.3856	9.49135	18.5217	10.4676	15.3074	19.9353	15.535	24.6162	13.9809	20.2698	29.3401	22.9276	19.0783	10.6523	13.6527	16.4971	15.0093	22.9286	13.0858	20.5173	29.6878	21.2569	21.7348	17.4335	20.0468
PC(18:0_22:6)	0.00990757	0.291423	0.011992	0.0279553	1.00861	1.7525e-06	0	1.02853	1.4816e-05	0	1.03468	8.16093	8.9976	13.9858	9.86913	18.6242	13.4571	9.40234	10.9831	14.3304	14.8338	8.06301	7.85887	17.9906	15.7934	8.94219	9.44514	6.79174	8.12192	12.3313	7.94652	11.6372	11.2853	10.1535	7.98913	11.2818	8.75324	3.60198	9.811	8.78805	12.5233	8.40697	11.3606	15.4841	8.53827	6.88985	9.2747	11.1944	15.4773
PC(18:1_22:6)	0.0134354	0.301845	0.12315	0.175654	1.00492	1.1849e-05	0	1.02634	5.3965e-05	0	1.03094	1.55609	1.34583	3.20672	1.39058	3.28065	2.36692	1.57095	1.56199	2.19504	2.34061	2.45186	1.31475	4.52346	2.50357	2.38902	1.61818	2.07866	2.92374	3.37527	1.80402	2.14899	3.25035	1.61439	1.70227	1.74751	2.39927	1.50799	2.54641	1.63755	2.44314	2.53923	2.00318	3.09649	1.87469	1.14673	2.08016	2.74958	2.6954
PC(18:1e_18:2)	0.0523072	0.342862	0.072724	0.117988	1.01579	0.0034072	0.00523431	1.02303	0.010427	0.0123739	1.02777	0.617285	0.83273	0.992106	0.491813	0.790401	0.601826	0.700549	0.652709	0.532163	0.792066	1.33745	0.70089	0.669643	0.46066	0.551856	0.558545	0.464944	0.888107	0.803706	1.24319	1.06242	1.50978	0.79045	0.615211	0.714587	1.12112	1.00181	0.419115	0.628296	1.07393	1.17562	0.763201	0.80836	0.50861	1.20691	0.790451	1.13737	0.549836
PC(18:1e_22:6)	0.0208989	0.32112	0.10629	0.15843	1.00809	5.0405e-07	0	1.03617	7.3218e-09	0	1.0524	0.563244	0.615831	1.01076	0.523542	1.20901	0.954492	0.680963	0.571239	1.28931	0.696729	1.24254	0.409649	1.09689	0.564702	0.698646	0.410463	0.552484	0.690006	0.904095	0.802949	0.673244	0.924264	0.57625	0.533197	0.703336	0.739046	0.390843	0.824131	0.506322	0.901402	0.730597	0.585484	1.04851	0.456561	0.5133	0.623407	0.751535	0.755184
PC(18:2_18:2)	0.017204	0.298551	0.0016404	0.00646512	1.0135	2.621e-06	0	0.973355	1.7843e-10	0	0.92587	15.1006	15.1341	12.2428	5.32744	12.6415	13.471	18.5201	15.2786	8.07252	15.698	16.7281	11.4153	10.8281	11.7305	15.5632	15.009	3.876	13.8929	14.1253	9.83333	15.8149	17.6078	13.4419	17.4232	14.5786	14.8015	30.3123	14.4974	15.3198	11.9834	18.2989	10.5058	14.3951	15.9287	17.6329	21.2448	18.8466	12.9412
PC(18:2_20:4)	0.0431884	0.234511	0.44809	0.530727	1.00448	0.019228	0.0283978	1.01977	0.0018845	0.00259813	1.03029	3.74188	4.6389	4.74183	1.40739	2.41581	2.62957	3.30291	2.52574	2.82728	3.07854	2.1229	3.48081	3.83894	3.36125	3.0089	3.75388	1.85716	3.73229	3.9555	2.54334	4.86901	3.56208	4.47796	3.27863	4.39689	3.26653	4.70239	3.65917	2.57086	3.2854	5.54911	3.02301	4.02598	3.27589	3.15062	4.65121	4.49843	3.48946
PC(19:0_18:2)	0.0137076	0.321065	0.0013859	0.0035641	1.01388	5.9879e-05	0	0.976497	7.5475e-11	0	0.906703	0.64844	0.640418	0.461222	0.26272	0.6729	0.517942	0.570229	0.640458	0.438694	0.712348	1.32211	0.454257	0.440017	0.480351	0.766747	0.49501	0.25929	0.595565	0.742939	0.576585	0.611856	0.962398	0.548419	0.577542	0.565612	0.685404	1.21047	0.503058	0.512497	0.377093	0.569836	0.499057	0.811787	0.625201	0.462203	0.962867	0.613072	0.640694
PC(20:0e_20:4)	0.0215579	0.324607	0.043078	0.0766282	1.00909	4.078e-05	0	1.02628	5.813e-08	0	1.05066	0.410465	0.435097	0.263871	0.147481	0.433339	0.742659	0.26704	0.353085	0.582845	0.294042	0.685801	0.378874	0.484798	0.272309	0.25238	0.342142	0.285054	0.353728	0.464844	0.570354	0.392602	0.499564	0.452225	0.37671	0.430969	0.807074	0.295551	0.289765	0.438014	0.545434	0.374042	0.460748	0.356003	0.341567	0.475628	0.445814	0.566875	0.267346
PC(20:1_20:4)	0.0305421	0.262963	0.00087443	0.0035641	1.0193	6.6645e-08	0	1.04276	2.2068e-10	0	1.076	4.69925	7.40326	4.0129	4.64796	3.33968	6.14952	3.58889	3.8877	5.37309	4.65811	3.49698	3.18571	3.64182	4.20754	2.94403	4.65085	2.97612	2.49145	4.50681	3.52795	7.68111	2.7036	3.85244	2.9823	5.21764	4.06783	2.94163	3.28185	3.24154	4.83039	4.15284	4.78094	4.2256	3.1093	3.20131	4.85381	4.63443	5.57967
PC(20:1e_20:4)	0.0335863	0.316555	0.33989	0.414561	1.0074	0.018812	0.0283978	1.02219	0.00025781	0	1.04259	0.505803	0.49668	0.349906	0.346097	0.535939	1.10224	0.35283	0.355575	0.706881	0.376567	0.864564	0.488585	0.656189	0.338574	0.424784	0.427422	0.43246	0.548781	0.517007	0.878737	0.565596	0.702883	0.533271	0.445677	0.549219	0.929458	0.372987	0.409434	0.548381	0.694343	0.544578	0.598013	0.625609	0.460061	0.440339	0.434668	0.725609	0.290388
PC(20:4_22:6)	0.0831183	0.442072	0.50879	0.581515	1.00558	0.011992	0.018883	1.02737	0.0020467	0.00259813	1.04431	0.338356	0.341358	0.494722	0.259784	0.440243	0.395283	0.296575	0.306165	0.255378	0.442403	1.05075	0.321242	0.254285	0.409399	0.209182	0.465929	0.062807	0.390706	0.341305	0.153664	0.407792	0.620586	0.384651	0.315932	0.425384	0.383399	0.342701	0.174973	0.18345	0.267148	0.479037	0.190724	0.299529	0.334067	0.279919	0.413609	0.294455	0.304573
PC O-32:0	0.0132113	0.350399	0.00013933	0	1.02139	0.43358	0.478778	0.993514	1.6039e-10	0	0.925733	1.22233	1.09131	1.09863	0.659231	1.40712	2.20551	0.994089	1.55823	1.41778	1.28167	3.80198	0.930008	0.966546	0.964396	0.936057	0.955403	0.837378	1.4132	1.29796	2.03249	1.45255	1.36487	1.27303	1.24914	1.53298	2.04973	1.16654	0.993961	1.32458	1.29202	0.967969	1.21473	1.31489	1.22217	1.48506	1.23433	1.21296	0.808102
PC O-32:1	0.0252516	0.263483	4.3755e-05	0	1.01864	0.90908	0.92227	0.999623	1.2243e-09	0	0.943743	1.02462	0.968853	1.26303	0.689087	1.25203	1.20105	0.982129	1.37338	1.23274	0.898453	2.21331	0.99003	0.788969	0.79798	0.658316	0.675434	0.663493	1.18965	1.22615	1.20933	1.31297	1.35865	1.14281	0.798707	1.2749	1.50566	1.04332	0.597056	0.958554	0.952792	1.08162	0.959462	1.09372	0.858992	1.19106	1.02859	0.934517	0.669056
PC O-32:2	0.0432176	0.297182	0.00087443	0.0035641	1.02297	4.6226e-08	0	0.951651	7.5475e-11	0	0.86035	0.224011	0.225342	0.262963	0.16554	0.265474	0.184828	0.201407	0.196061	0.256754	0.189106	0.381307	0.168407	0.127101	0.184506	0.122404	0.150868	0.124243	0.30565	0.258155	0.24531	0.276159	0.263436	0.210738	0.129595	0.240613	0.308561	0.216653	0.121416	0.157188	0.170664	0.287453	0.16697	0.256206	0.134678	0.222485	0.179146	0.175873	0.14273
PC O-34:0	0.0219719	0.410444	0.0097154	0.0239655	1.02324	0.012558	0.0202276	1.01929	0.88327	0.900271	1.00542	0.141795	0.128882	0.163071	0.0584583	0.141373	0.228604	0.113268	0.180163	0.164886	0.160196	0.534618	0.108062	0.198395	0.121721	0.0933736	0.121008	0.0937161	0.140595	0.163145	0.273555	0.166889	0.176283	0.165008	0.163412	0.160104	0.259403	0.161695	0.109029	0.183267	0.17001	0.130649	0.152773	0.149879	0.158613	0.249	0.184598	0.157832	0.104661
PC O-34:1	0.0132465	0.364691	0.00011418	0	1.01813	0.1558	0.196532	0.988709	1.1058e-09	0	0.93885	2.6774	2.24999	2.49038	1.66753	2.63291	3.41636	2.06544	2.48307	2.96594	2.57941	8.59064	2.03718	2.60441	1.86964	2.37413	2.02879	1.87577	3.09035	2.87492	4.1406	2.97387	3.25895	2.5088	2.16784	2.59146	4.03244	2.39896	1.99154	2.35092	2.78055	3.29958	2.41299	2.54771	2.07992	3.21179	2.47034	2.80229	1.72316
PC O-35:3	0.0447539	0.429161	0.042243	0.0751674	1.01673	0.0015082	0.00359483	1.02264	0.0092652	0.011203	1.02297	0.169047	0.251413	0.242134	0.0787548	0.21713	0.120562	0.197171	0.192296	0.101511	0.163983	0.245644	0.0981892	0.117074	0.0967553	0.14335	0.111706	0.0991926	0.201942	0.206906	0.256307	0.260308	0.387071	0.158019	0.16409	0.183224	0.280079	0.575952	0.135726	0.161952	0.208246	0.181989	0.236345	0.223455	0.146496	0.364529	0.263245	0.213605	0.164141
PC O-36:2 (FA18:1)	0.0277736	0.341951	0.032585	0.0617085	1.01291	4.381e-06	0	1.03168	1.6334e-07	0	1.05198	0.139922	0.117306	0.181699	0.104459	0.169946	0.125715	0.123834	0.133811	0.146766	0.145583	0.249181	0.137665	0.17446	0.109318	0.116078	0.119784	0.144885	0.18368	0.185463	0.250624	0.207413	0.311079	0.167557	0.106992	0.125096	0.281989	0.170885	0.103926	0.124823	0.19934	0.254523	0.151341	0.13574	0.101392	0.250377	0.187472	0.229065	0.114249
PC O-36:2 (FA18:2)	0.0114617	0.352292	0.00067016	0.0035641	1.01656	0.0001589	0	1.01724	0.00035318	0	1.02241	0.923659	1.2909	0.880616	0.436741	0.840474	1.27035	0.868318	0.972965	0.994689	0.910771	2.69745	0.731137	1.30276	0.598227	0.879617	0.80769	0.693517	0.927242	1.05641	1.68288	1.04534	1.28476	1.14894	1.17621	0.966088	1.77097	1.06844	0.694888	0.986108	1.17631	1.24574	0.859563	0.962197	0.883689	1.69422	1.12946	1.21986	0.751736
PC O-36:4	0.0176708	0.281299	0.0055472	0.0160385	1.0112	9.4669e-07	0	1.02819	1.6157e-06	0	1.04333	9.05065	15.1195	11.0942	6.27639	6.90139	12.4515	7.62592	7.29912	12.456	6.41265	12.609	8.28403	11.829	6.67792	4.65745	5.9581	6.57135	7.03406	11.9487	10.2624	9.23308	9.02904	9.10679	9.25555	10.3538	9.16094	5.10918	6.13164	5.77987	10.0614	8.57498	6.91702	10.7757	7.86646	7.54545	7.33638	8.61871	7.19999
PC O-36:6	0.0441487	0.474815	0.0059789	0.0160385	1.01875	8.1227e-06	0	1.0358	0.00028353	0	1.03964	0.239562	0.424169	0.505669	0.171575	0.34315	0.140254	0.654427	0.138165	0.195804	0.184607	0.0909441	0.178747	0.378716	0.164558	0.091904	0.167015	0.195028	0.194723	0.273163	0.363958	0.44701	0.423889	0.238242	0.132417	0.266325	0.165639	0.326324	0.557368	0.0925599	0.274032	0.356221	0.316345	0.571615	0.109822	0.300388	0.352123	0.213338	0.388337
PC O-37:4	0.0325272	0.29384	0.088226	0.139	1.01065	4.7367e-06	0	1.03362	3.1797e-09	0	1.06533	0.311266	0.487691	0.292594	0.146402	0.23245	0.328622	0.210897	0.284031	0.370604	0.225666	0.412501	0.203598	0.289387	0.208465	0.178879	0.193937	0.228205	0.205898	0.403804	0.33403	0.311306	0.363232	0.274613	0.289081	0.274614	0.372969	0.33127	0.231409	0.231065	0.296946	0.220962	0.28301	0.407213	0.267497	0.298748	0.347075	0.266945	0.271009
PC O-37:5	0.0412675	0.332518	0.099408	0.150668	1.01192	3.5802e-07	0	1.04519	1.4997e-09	0	1.06265	0.381943	0.48406	0.502524	0.270305	0.370427	0.256415	0.251559	0.374067	0.403881	0.3155	0.385441	0.253131	0.300153	0.253172	0.236761	0.202007	0.278423	0.301225	0.472984	0.34842	0.478013	0.54102	0.324108	0.244652	0.363431	0.405172	0.557711	0.236016	0.234981	0.33896	0.300378	0.482501	0.515315	0.23942	0.32668	0.434242	0.347196	0.345311
PC O-38:4	0.0134013	0.30392	0.022856	0.0461106	1.01074	6.229e-07	0	1.03321	1.3086e-07	0	1.04865	2.71654	3.54608	2.70973	1.21687	2.06483	5.40886	1.85329	2.59585	3.79053	2.15561	5.67716	2.85625	3.99333	2.01354	1.61809	2.35292	2.23949	2.02724	3.49054	4.09205	2.68052	3.13689	3.25152	2.91839	2.86241	4.49851	1.83592	1.90318	2.80894	3.16753	2.56242	2.58206	2.89465	2.70985	3.40728	3.09019	3.32244	1.98694
PC O-38:5	0.0135433	0.268847	0.00489	0.0139933	1.0143	6.368e-08	0	1.03443	8.7111e-07	0	1.04014	6.72737	9.05435	7.26046	5.62028	4.91827	9.70084	4.95992	5.10768	9.30412	4.49001	12.7761	5.74401	8.34213	4.75393	5.44376	4.57503	5.43796	5.23299	8.47009	7.74531	6.45847	5.57147	6.76374	6.04465	7.14035	7.01957	3.53762	4.62376	4.52861	7.51212	7.64689	5.67793	7.46929	5.2318	4.8604	5.18526	6.91907	4.53981
PC O-38:6	0.0509448	0.296878	0.18909	0.247063	1.0104	0.00052677	0.00186161	1.0258	7.9897e-08	0	1.05637	1.35427	2.12846	2.61356	1.339	1.29281	1.14572	1.38449	0.900809	2.05014	1.26493	1.66358	1.50016	1.50096	1.07748	0.834661	0.866075	0.927133	1.34089	1.71789	1.49808	1.74953	1.41529	1.36668	1.23748	1.43475	1.13577	0.949917	0.77641	0.681488	1.36865	1.92392	1.25358	2.00501	1.0194	1.08329	1.10198	1.31082	1.02197
PC O-38:7	0.0474584	0.368659	0.81934	0.862432	1.00304	1.4951e-07	0	1.04817	5.382e-10	0	1.08238	0.481653	0.421924	1.15885	0.385088	1.12175	0.449661	0.75783	0.474836	0.788265	0.582157	0.421611	0.403549	0.840709	0.471196	0.374181	0.3102	0.485922	0.633233	0.678421	0.581986	0.710994	1.03153	0.532406	0.382802	0.56762	0.542431	0.359906	0.591331	0.350561	0.690687	0.546457	0.539465	0.919755	0.331105	0.44016	0.52509	0.581386	0.785972
PC O-42:5	0.0125258	0.320334	0.032585	0.0617085	1.00844	1.9788e-06	0	1.03089	2.4129e-08	0	1.04903	0.622168	0.586222	0.370556	0.414415	0.715479	1.20827	0.437723	0.443538	0.866571	0.426044	0.915848	0.547471	0.720725	0.379896	0.502095	0.449755	0.549921	0.637589	0.627211	1.02266	0.646053	0.772731	0.591198	0.512498	0.659547	1.23518	0.474693	0.551919	0.603476	0.856824	0.590031	0.696671	0.686258	0.476335	0.580263	0.543724	0.900809	0.334535
PC O-44:5	0.0163075	0.320526	0.034628	0.0642952	1.01021	1.4296e-06	0	1.03166	1.2516e-07	0	1.04527	0.862129	0.615126	0.378207	0.542323	0.832505	1.26577	0.546657	0.503403	1.05208	0.602306	1.01643	0.690113	0.945544	0.610668	0.715215	0.505259	0.853949	0.689782	0.747124	1.2687	0.721752	0.801159	0.86187	0.591635	0.90616	1.57578	0.522431	0.709268	0.682112	1.10294	0.734285	0.821865	0.746764	0.513172	0.770667	0.59501	1.15049	0.391554
PC O-44:6	0.0209032	0.321758	0.011449	0.0260625	1.01506	0.0002419	0	1.02838	0.00032157	0	1.03328	0.335712	0.31504	0.179892	0.183706	0.33337	0.475761	0.336157	0.238861	0.387021	0.222216	0.556533	0.309704	0.310055	0.177723	0.352009	0.196288	0.36034	0.276222	0.258908	0.484075	0.27938	0.349187	0.252555	0.208868	0.358413	0.597661	0.289813	0.404369	0.263515	0.473074	0.240826	0.35429	0.3197	0.211888	0.260136	0.297636	0.44826	0.176523
PC(17:0_18:2)	0.0110934	0.328688	0.00080067	0.0035641	1.01248	7.5475e-11	0	0.934346	7.5475e-11	0	0.822187	5.15388	6.04569	4.73803	2.12902	7.32628	3.93849	5.66513	5.65573	3.9862	6.57425	9.89953	3.94311	4.16673	4.72436	5.60702	4.88389	2.73419	5.06791	7.65922	5.28424	6.00408	9.40447	3.83718	5.13031	4.00184	6.62867	13.2671	5.61839	6.06636	4.074	4.31827	4.52127	7.60935	5.94895	4.83475	8.69203	6.04668	5.99887
PC(18:0_20:1)	0.0209573	0.247493	0.001237	0.0035641	1.01169	3.2847e-07	0	1.0357	7.7267e-10	0	1.0568	0.268547	0.278152	0.256499	0.192743	0.274791	0.400605	0.210136	0.229923	0.330455	0.343683	0.575213	0.228531	0.368533	0.266675	0.21896	0.265286	0.206225	0.214826	0.269383	0.256674	0.292208	0.460582	0.334106	0.256486	0.258623	0.278922	0.229079	0.308604	0.202101	0.305922	0.335949	0.294523	0.318484	0.230467	0.236322	0.303222	0.280072	0.354107
PE 38:5	0.0372743	0.746053	0.099408	0.150668	1.03145	0.21502	0.25987	0.988225	6.62e-10	0	0.872887	1.77718	2.92541	1.20541	0.761105	1.00326	2.1335	1.99655	1.09695	1.39979	1.94728	6.99282	1.82276	2.81372	1.34767	0.398884	1.0312	0.760284	3.07193	2.48501	0.964985	3.4454	1.30947	1.05679	0.537934	1.17423	1.15242	2.10622	1.82103	0.689239	0.524014	1.05754	0.469074	1.53592	0.659018	0.388283	1.26569	0.64416	1.82034
PE(16:0_18:1)	0.028632	1.37431	0.0014256	0.0035641	1.05436	5.2592e-07	0	0.943406	9.3735e-11	0	0.824842	0.961675	1.36758	0.588865	0.576098	0.597037	1.15253	0.83062	0.979422	0.745477	0.924049	8.67943	1.29912	1.1389	0.884037	0.2117	0.673261	0.329561	1.38743	1.21897	0.438888	2.33727	0.782407	0.751716	0.448805	0.948799	0.6197	0.726116	0.701618	0.341839	0.224989	0.896239	0.238099	0.652933	0.579399	0.327718	0.430354	0.248424	0.860564
PE(16:0_18:2)	0.0277189	1.43633	0.05422	0.0919102	1.04896	5.6685e-10	0	0.922912	7.5475e-11	0	0.761719	2.17064	2.51031	0.901144	0.663522	1.537	2.10927	2.3562	2.43521	1.00778	2.15531	15.9227	1.77815	1.53942	1.11155	0.457803	0.977877	0.348708	2.37325	2.10904	0.899525	2.88963	1.28059	0.952119	0.760804	1.28514	1.14321	2.75719	1.2926	0.959294	0.356566	1.01803	0.404876	1.07502	1.06653	0.639463	1.08635	0.475202	1.3515
PE(16:0_20:4)	0.045917	0.842361	0.67144	0.734402	1.02892	1.6547e-08	0	0.937321	7.5475e-11	0	0.792662	3.01569	3.72127	1.79641	1.25025	2.12683	3.54519	2.33933	2.13647	2.24396	3.19215	12.963	3.02547	2.84244	2.4126	0.598243	1.48542	0.761544	4.5952	3.92352	1.42461	4.71531	2.32714	1.8137	0.950901	1.94561	1.99655	2.42298	1.74185	1.1373	0.748365	2.23893	0.651663	2.06581	1.14326	0.572951	1.41101	0.686447	1.89561
PE(16:0_20:5)	0.0760036	0.677094	0.80668	0.854109	0.997187	1.2516e-07	0	0.926826	9.3735e-11	0	0.776309	0.166594	0.251088	0.0940978	0.045355	0.107888	0.08871	0.224133	0.0637305	0.0679234	0.173456	0.235246	0.106898	0.126541	0.0846227	0.0217669	0.10564	0.0312012	0.221511	0.14956	0.0720306	0.283014	0.0768705	0.118748	0.0302889	0.10271	0.0770022	0.213527	0.273938	0.0476946	0.026115	0.100614	0.0226443	0.151876	0.0486234	0.0424447	0.135974	0.0337237	0.143433
PE(16:0_22:6)	0.0321418	0.656245	0.89616	0.922548	1.01085	0.20031	0.244575	0.992931	7.3391e-10	0	0.894289	2.09584	2.445	2.40909	1.27726	3.50752	2.91246	4.05218	2.13236	2.47939	3.87292	7.95536	2.27681	5.17604	2.39839	0.484636	1.16862	0.914216	6.27683	3.92421	1.34952	4.7722	3.16335	1.56022	0.620272	1.67317	1.55422	2.05953	2.87808	1.11278	0.955022	1.24764	0.707561	2.96286	0.893123	0.517096	1.42334	0.84707	3.1067
PE(16:0p_18:1)	0.0568437	0.377052	0.034628	0.0642952	1.02002	0.0018332	0.00359483	1.03241	0.13128	0.146061	0.972069	0.329954	0.560563	0.545854	0.17847	0.406194	0.285274	0.433912	0.238032	0.266739	0.382735	0.751592	0.320715	0.649582	0.285452	0.173034	0.23158	0.18903	0.334938	0.350451	0.434506	0.626276	0.603211	0.515941	0.42762	0.450361	0.309094	0.582595	0.259234	0.246644	0.472166	0.505466	0.194241	0.45728	0.331152	0.400926	0.417751	0.420844	0.578638
PE(16:0p_18:2)	0.0833799	0.455363	0.34404	0.417	1.0096	0.086715	0.116279	0.977758	7.9684e-11	0	0.881491	0.732036	1.7177	1.62911	0.335134	0.858579	0.831998	1.69213	0.779231	0.508397	1.13606	1.84078	0.753135	1.69773	0.673047	0.342855	0.509366	0.263997	0.756392	1.00358	1.17256	1.84563	1.44795	1.29002	1.10843	1.14586	0.82099	1.96107	0.653941	0.6715	1.24962	1.02991	0.487573	1.10051	0.846755	1.21066	1.25588	1.18653	1.23351
PE(16:0p_20:4)	0.0976792	0.465829	0.4054	0.483911	1.00499	0.49838	0.539392	1.00103	2.6498e-08	0	0.910707	2.30989	5.96755	6.86937	1.85954	2.51253	3.28481	4.46796	1.72621	3.09894	2.55709	2.30053	3.32148	7.46379	2.56746	1.15012	1.63358	1.55087	2.6475	4.4733	4.40798	5.15786	3.84105	4.51139	3.09045	4.06193	1.84911	1.9207	2.08883	1.55166	3.99995	3.58829	1.74793	4.28919	2.43224	2.05644	2.66758	3.40958	4.18763
PE(16:0p_20:5)	0.117747	0.665284	0.85758	0.892234	0.988221	0.0084202	0.0129302	0.967622	1.7843e-10	0	0.844369	0.218383	0.756733	0.777115	0.116767	0.365768	0.171997	1.53182	0.160804	0.196175	0.384187	0.116184	0.228739	0.92524	0.31794	0.0986702	0.202958	0.150329	0.308189	0.447429	0.796418	0.76099	0.680981	0.526619	0.260811	0.555773	0.164665	0.647233	1.29811	0.172227	0.398916	0.541579	0.215597	1.00126	0.211758	0.355921	0.730635	0.31323	0.807427
PE(16:0p_22:6)	0.0969473	0.357763	0.89616	0.922548	0.992904	0.64782	0.684091	1.00127	4.6292e-07	0	0.910452	1.4638	2.84477	3.52781	0.911726	2.85663	1.87578	3.53177	1.68908	2.32339	2.60279	2.12687	1.56407	4.46949	2.12894	1.01642	1.08548	1.07059	2.44744	2.79325	2.82257	2.5192	3.1595	2.42632	1.85626	2.31029	1.44365	2.19589	2.42486	1.49731	2.13357	2.22089	1.2066	3.47804	1.71467	1.61733	2.1855	2.01895	2.87369
PE(18:0_18:1)	0.0290862	0.854652	0.028808	0.0567746	1.02859	0.26377	0.310983	0.986989	6.0272e-09	0	0.912205	0.537766	1.04438	0.408359	0.37315	0.495611	0.764487	0.724747	0.613106	0.546935	0.669634	3.60706	1.10895	0.915501	0.604852	0.248448	0.585428	0.146547	0.571197	0.533556	0.328721	1.39349	0.630525	0.54452	0.597275	0.753347	0.302048	0.594666	0.453685	0.290175	0.254974	0.54105	0.216643	0.4686	0.517186	0.36849	0.379786	0.328004	0.907249
PE(18:0_18:2)	0.0278273	0.928568	0.64196	0.713904	1.01215	1.3552e-09	0	0.931392	7.5475e-11	0	0.792289	4.53706	6.03609	1.8461	1.56962	3.4887	4.83898	5.27944	4.57958	2.57189	4.92879	21.6762	4.43637	4.40752	2.74328	1.24858	2.60512	0.668662	2.98605	3.71581	2.15637	5.49767	2.73701	2.50085	2.72625	3.01975	2.07914	5.03359	2.69514	2.35257	1.01049	2.03795	1.04192	2.58331	2.91406	1.81391	2.57949	1.56333	3.98798
PE(18:0_20:3)	0.0450572	0.700415	0.6655	0.730847	1.01358	0.7628	0.795427	0.989803	4.2159e-08	0	0.914881	0.641289	1.10184	0.259119	0.219803	0.281364	0.860201	0.50358	0.385167	0.46796	0.700494	1.60784	0.359611	0.550023	0.441148	0.0660505	0.256688	0.137461	0.483105	0.509846	0.243983	0.867217	0.205753	0.338734	0.340985	0.34521	0.237813	0.279046	0.427276	0.228635	0.120839	0.251714	0.109033	0.427922	0.423007	0.204567	0.336047	0.150798	0.532952
PE(18:0_20:4)	0.0313567	0.527164	0.96747	0.97166	1.00697	0.00014881	0	0.964841	7.9684e-11	0	0.849148	5.67569	7.89356	3.4761	2.90613	4.37192	7.06976	4.78145	3.78353	5.66823	5.97388	12.9889	6.20997	6.88573	5.08805	1.34885	2.72291	1.80789	4.84203	6.34459	3.21052	7.75328	3.20855	3.31294	2.07335	3.61927	2.98146	3.65016	3.54208	2.37937	2.03809	3.40625	1.82897	4.61207	2.42481	1.24658	2.96517	2.18456	4.92749
PE(18:0_22:6)	0.0477468	0.600148	0.91555	0.938506	1.01162	0.18097	0.223967	0.98755	3.365e-10	0	0.895041	1.25169	1.86897	1.38427	0.904795	2.03269	1.89302	2.32531	1.29211	1.75476	2.4395	3.30697	1.39484	3.32679	1.79846	0.281307	0.737652	0.382622	2.10244	1.68917	0.65195	2.53332	1.19851	0.960325	0.427411	1.12643	0.61373	0.545058	1.31719	0.64563	0.51854	0.563675	0.498465	2.03334	0.565183	0.352575	0.658127	0.496594	2.06436
PE(18:0p_18:1)	0.0513135	0.402752	0.032585	0.0617085	1.01686	4.5319e-05	0	1.0413	0.35666	0.388692	1.00233	0.313037	0.484143	0.456432	0.137953	0.380597	0.267124	0.347246	0.202839	0.22324	0.368565	0.741913	0.252183	0.746087	0.271959	0.14122	0.247284	0.199559	0.266919	0.310466	0.437632	0.604555	0.565638	0.459177	0.383454	0.30821	0.28035	0.429574	0.200766	0.203756	0.454818	0.430004	0.217885	0.404008	0.286954	0.410797	0.436479	0.417504	0.546645
PE(18:0p_18:2)	0.0672159	0.418653	0.38277	0.45894	1.00114	0.24015	0.286762	1.00315	1.7525e-06	0	0.928888	1.21412	2.56456	2.15055	0.475249	1.58116	1.05346	2.40718	1.21571	0.800549	1.77124	2.86063	0.937812	2.88848	1.0641	0.669892	1.0131	0.544152	1.0917	1.41502	1.87804	2.62233	2.26589	2.04363	1.61092	1.30233	1.43945	2.89956	0.973868	1.04307	2.027	1.58855	0.933643	1.47252	1.29527	2.22735	2.48859	2.09953	2.14139
PE(18:0p_20:3)	0.0967524	0.428699	0.85118	0.887167	1.00426	0.015757	0.0243504	1.05559	0.12514	0.140121	0.968368	0.123637	0.264968	0.19566	0.058093	0.143587	0.137659	0.126979	0.120014	0.114776	0.212993	0.164372	0.0661056	0.192716	0.147698	0.033661	0.135931	0.112251	0.0915144	0.114725	0.159897	0.299719	0.203123	0.172005	0.254381	0.10556	0.111931	0.164708	0.158005	0.07642	0.174006	0.166747	0.059131	0.162803	0.226157	0.201983	0.270927	0.146093	0.259993
PE(18:0p_20:4)	0.0767933	0.419716	0.28895	0.35974	1.00582	0.0072817	0.0114921	1.01796	0.0002747	0	0.941669	3.4986	7.99889	7.25975	2.12328	3.62883	3.78686	4.4438	2.27054	3.481	3.19656	2.48283	3.2825	8.71357	3.02821	1.74427	2.74266	2.31235	2.5225	4.83325	5.02651	5.76211	4.33479	6.01647	3.69573	3.29716	2.79987	2.10917	2.4508	1.80994	5.30549	3.89089	3.10462	4.7619	2.9284	3.00215	4.55326	4.54077	5.31139
PE(18:0p_22:6)	0.078268	0.373089	0.55153	0.622119	0.99171	0.15344	0.193336	1.0091	0.00055966	0.00133654	0.94174	0.870689	1.27598	2.05194	0.503865	2.54425	1.1769	1.76779	0.893532	1.28336	1.61185	1.27694	0.759863	2.85548	1.13868	0.727648	0.809415	0.823039	1.09786	1.33007	1.60673	1.34072	1.78	1.42121	0.949035	0.995797	1.01209	0.938547	1.26021	0.955797	1.67226	1.13934	0.914598	1.69687	0.871451	1.00386	1.60015	1.5713	1.91923
PE(18:1_18:2)	0.0541997	1.30505	0.10453	0.15843	1.0284	0.15344	0.193336	0.9709	6.9705e-10	0	0.851729	0.892009	1.15285	0.525241	0.34101	0.685711	1.13782	1.22163	0.982374	0.609174	1.12161	8.19233	1.2626	1.25488	0.538733	0.435074	0.617818	0.267278	1.23608	1.03651	0.637363	1.33821	0.881131	0.482125	0.673075	0.613204	0.625881	2.21031	0.828533	0.550612	0.214467	0.498964	0.213414	0.623815	0.717179	0.419723	0.764432	0.41829	1.08202
PE(18:1p_18:2)	0.0854351	0.402951	0.89616	0.922548	0.988379	0.98698	0.987	0.995803	6.9748e-09	0	0.901164	1.03394	2.75018	2.43313	0.569262	1.08245	1.17912	1.91783	0.927207	1.10305	1.27315	1.73832	0.916538	2.75921	1.0283	0.639411	0.684203	0.616886	1.09342	1.79429	1.64149	2.05348	1.7373	1.93178	1.70997	1.55665	1.02125	1.94521	0.981097	0.855144	1.73332	1.63168	0.705957	1.53992	1.22074	1.18589	1.5472	1.49994	1.53802
PE O-38:6	0.117532	0.438565	0.63613	0.709123	1.00016	0.83204	0.860903	0.993029	2.4791e-09	0	0.892358	3.59086	10.7266	8.75213	2.37011	3.65343	3.64987	5.78511	2.45662	4.34862	3.85637	3.91748	3.66392	10.4747	3.59982	1.91959	2.45977	2.34203	3.72925	6.68514	6.12882	6.93739	5.24097	6.93846	4.2928	5.03799	2.97684	4.38897	3.60544	2.12465	5.95695	5.6947	2.61899	6.40337	3.48483	3.10655	4.85228	4.60684	5.66583
PE O-40:6	0.0806011	0.306682	0.46286	0.546943	1.00562	0.0088337	0.0143244	1.02312	0.011185	0.013571	0.958189	0.597024	1.08277	0.80517	0.235419	0.758162	0.63368	0.782271	0.449673	0.627189	0.648018	0.776543	0.450271	1.20503	0.506086	0.328948	0.513794	0.355702	0.486757	0.748714	0.830544	0.861786	0.750493	0.844528	0.532056	0.607441	0.582369	0.807436	0.472567	0.557097	0.904879	0.651745	0.415251	0.75734	0.507137	0.629364	0.886906	0.826579	0.768189
PE O-40:8	0.121301	0.396401	0.49322	0.569476	0.994096	0.74421	0.777564	1.0001	7.0672e-07	0	0.907952	0.437288	0.816585	1.30883	0.352351	1.14463	0.563512	0.97169	0.454913	0.871268	0.844301	0.775507	0.432688	1.79365	0.633137	0.527095	0.323755	0.428266	0.749589	0.887845	1.00345	0.800978	1.00341	0.805382	0.541292	0.692047	0.455875	0.676281	0.727477	0.425307	0.902877	0.830593	0.444386	1.131	0.483081	0.417548	0.727127	0.819948	1.06893
PG(18:0_18:1)	0.174985	0.598312	0.72577	0.788391	1.00365	0.38277	0.42818	0.984503	0.12921	0.144217	0.970383	0.174872	0.162125	0.0745284	0.0746244	0.134735	0.17626	0.122528	0.206187	0.168765	0.167065	0.367791	0.198016	0.210218	0.213754	0.097022	0.113532	0.0772213	0.0437705	0.123225	0.0446826	0.132093	0.063589	0.0923181	0.0557636	0.0853387	0.051812	0.0283629	0.0935388	0.0613755	0.0681593	0.0692601	0.0480252	0.120483	0.0835901	0.0367419	0.0461882	0.0821085	0.160357
PG(18:0_18:2)	0.133222	0.964541	0.030647	0.0598472	1.06541	0.00049569	0	0.934451	3.6889e-09	0	0.801812	0.14244	0.146136	0.0587281	0.0404313	0.102901	0.131723	0.0973603	0.160986	0.0803684	0.11889	0.563371	0.112778	0.15293	0.108741	0.0373485	0.077926	0.0305541	0.0521854	0.104669	0.0303455	0.103109	0.0582959	0.0827433	0.0576439	0.0640908	0.0398809	0.0287606	0.0551645	0.0527173	0.0301696	0.0565471	0.0341658	0.0960995	0.0706125	0.0407611	0.048969	0.0412885	0.0767202
PI(16:0_16:1)	0.0320903	0.700842	0.34404	0.417	1.01557	0.021898	0.0326477	1.02807	2.7626e-07	0	1.04901	0.895453	0.751079	0.828169	0.658205	0.571721	0.612346	0.367673	0.484534	0.320219	0.956815	1.32826	0.384594	0.0659057	0.672923	0.0909241	0.913354	0.0325203	0.768824	0.295633	0.156777	0.59913	0.299186	0.632675	0.560028	0.931162	0.471786	0.313883	0.162293	0.169767	0.125375	0.36175	0.165615	0.392984	0.512588	0.295354	0.313821	0.100037	0.241639
PI(16:0_18:1)	0.0453864	0.564271	0.0064406	0.0160385	1.02907	1.9173e-05	0	1.04485	7.6855e-09	0	1.06629	3.83579	4.04735	4.77643	3.12212	4.46402	4.38813	3.26998	3.59629	2.70851	4.92147	14.4214	3.8678	1.44347	4.25122	1.92479	5.81946	0.54404	4.69946	3.2502	2.01535	4.90085	7.89718	4.15044	3.77287	5.21362	4.88345	4.23146	1.64841	2.1377	2.42532	5.15098	1.74064	3.2927	3.83765	3.15143	4.13243	2.59811	2.66832
PI(16:0_18:2)	0.0404687	0.646125	0.010675	0.0260625	1.03105	0.00013933	0	1.03874	2.4129e-08	0	1.05565	2.82608	3.1034	2.70381	1.71846	2.34825	3.14077	2.85489	3.12889	1.67992	3.10934	10.0221	1.98442	0.897691	1.78699	1.22462	2.84653	0.464506	2.16782	1.64566	1.50195	2.19707	1.99154	1.5894	1.94585	2.50568	2.29832	2.84974	1.23218	1.58286	0.774036	1.8412	1.37066	1.62959	2.09458	1.4367	2.94633	1.28861	1.2772
PI 36:3	0.0524144	0.510982	0.053208	0.0905779	1.02457	3.5396e-05	0	1.04123	3.6701e-08	0	1.0516	1.92115	2.41358	1.79824	1.19659	1.39852	2.41909	1.89654	1.8772	1.34138	2.02735	6.51997	1.49533	0.922904	1.33076	1.16153	1.80447	0.624854	1.76636	1.61814	1.26309	1.49013	2.08437	1.73796	1.80176	1.34231	1.60874	2.42765	1.60548	1.39826	0.717396	1.50118	0.926149	1.51299	1.74303	1.17253	2.37623	1.45207	1.5506
PI(16:0_20:4)	0.0299149	0.430755	0.016477	0.0343918	1.01999	0.00055966	0.00186161	1.03045	2.2185e-05	0	1.03475	3.91301	5.13847	4.21056	2.4429	2.40768	5.60816	2.24347	2.91416	3.0798	2.91711	6.61075	3.13046	1.3637	2.5802	1.46969	3.95994	0.940273	3.20427	3.2882	1.90269	2.67931	2.07666	4.24986	2.68749	2.77536	1.99263	1.67439	1.8502	2.07287	1.42674	1.94018	1.88242	3.134	2.51268	1.61184	2.62008	1.57804	2.45679
PI(16:0_22:6)	0.0334515	0.427616	0.091312	0.143196	1.01871	4.8607e-05	0	1.03597	7.6853e-07	0	1.04962	0.264413	0.18297	0.312452	0.280776	0.450917	0.319246	0.274268	0.26967	0.252244	0.383533	0.788592	0.206642	0.147629	0.296485	0.235737	0.263895	0.0934477	0.397245	0.288285	0.243147	0.255684	0.544001	0.273048	0.180811	0.241003	0.353978	0.244966	0.321162	0.19209	0.168911	0.263451	0.177902	0.293136	0.1815	0.135212	0.380819	0.16557	0.22896
PI(17:0_18:1)	0.0691867	0.594752	0.43358	0.515607	1.03063	0.54068	0.581436	1.01638	0.033254	0.0387634	0.978269	0.192558	0.263739	0.225595	0.0805159	0.243359	0.172324	0.162629	0.167617	0.107631	0.243915	0.700278	0.132845	0.078309	0.193046	0.107029	0.308908	0.0435151	0.220052	0.225782	0.096973	0.272487	0.55428	0.182383	0.204185	0.16372	0.234653	0.349454	0.0889989	0.130743	0.07407	0.168317	0.101314	0.237771	0.222894	0.166817	0.323846	0.108796	0.15867
PI(17:0_18:2)	0.0435273	0.448401	0.064075	0.105486	1.02282	7.8797e-05	0	1.03696	8.7447e-08	0	1.06926	0.157144	0.229179	0.157826	0.0901013	0.165051	0.148333	0.175941	0.18815	0.10711	0.204869	0.496448	0.120786	0.0834482	0.108796	0.127192	0.224364	0.0551987	0.156384	0.136976	0.110649	0.16047	0.210631	0.12183	0.145771	0.136549	0.159399	0.284118	0.114994	0.143176	0.0687104	0.103808	0.118111	0.160184	0.16383	0.115546	0.277125	0.10528	0.11917
PI(17:0_20:4)	0.0422367	0.309816	0.055249	0.0928543	1.01917	0.00025781	0	1.04043	1.23e-05	0	1.04123	0.37588	0.670503	0.371464	0.213021	0.320782	0.392741	0.267475	0.308899	0.301336	0.325038	0.456515	0.32957	0.188161	0.231426	0.230146	0.494839	0.171656	0.330614	0.383749	0.221406	0.315428	0.346409	0.410982	0.326999	0.267442	0.267432	0.274074	0.27273	0.30299	0.173551	0.186108	0.260066	0.49841	0.320954	0.194335	0.3707	0.217802	0.372232
PI(18:0_18:1)	0.0597158	0.569446	0.0052753	0.0139933	1.02276	0.00042531	0	1.04055	8.4663e-09	0	1.06905	2.22179	3.09249	2.68295	1.74681	2.64728	2.71423	3.26617	2.57736	1.73673	3.00241	11.7577	3.55626	2.17255	2.9723	2.42283	4.50254	0.641966	2.96632	2.46207	1.77251	3.92913	9.97408	3.23699	3.53201	3.66497	3.63767	4.26119	1.81231	2.15706	3.22349	4.95676	1.84108	2.65486	2.94596	3.46824	4.42474	3.66145	3.21298
PI(18:0_18:2)	0.0875947	0.607576	0.016113	0.0343918	1.03086	0.0034072	0.00523431	1.0301	0.0026838	0.00383742	1.02788	6.83538	8.47671	8.08332	5.4764	9.19847	9.00075	11.5007	9.06152	5.97709	10.0725	37.0295	7.50914	7.35811	6.18383	6.49166	7.76321	2.40344	6.63993	6.61132	5.88128	7.36978	13.6581	4.78292	7.02805	6.34123	8.69152	12.1114	5.02149	6.09891	4.65229	8.32073	5.70062	5.92876	6.94116	5.55288	11.1592	7.83769	5.56753
PI(18:0_20:3)	0.0662387	0.341601	0.024363	0.0478852	1.0311	0.0004124	0	1.05292	3.895e-06	0	1.07703	0.97792	1.21479	0.956595	1.00624	0.631746	1.10363	0.666293	0.756772	0.936034	0.721831	1.69125	0.885466	1.3131	1.12788	0.396741	1.00784	0.865589	0.787329	1.56124	0.800978	0.895238	0.95991	1.54704	0.64197	0.599339	0.957397	0.748383	1.07999	0.766396	0.744366	1.92492	0.465636	0.909302	0.93982	0.742499	1.32071	1.15756	1.05829
PI(18:0_20:4)	0.0580856	0.245207	0.0024758	0.00646512	1.02207	0.00012616	0	1.03425	3.7998e-05	0	1.03631	28.867	42.199	35.0681	24.1825	34.2453	45.8054	28.8563	29.119	37.2707	26.565	44.8519	40.2675	35.3939	28.4854	21.5708	29.915	21.2395	21.7097	35.2059	25.0338	27.2655	29.8482	28.7953	20.2577	19.7788	22.8373	20.0172	23.8194	25.533	25.1052	23.6552	23.9081	31.7642	27.6067	18.3916	27.253	29.7806	25.6454
PI(18:0_22:4)	0.060017	0.289998	0.0067659	0.0181304	1.03035	7.6156e-05	0	1.04591	2.5184e-06	0	1.06016	0.258874	0.465313	0.285598	0.287682	0.278044	0.509165	0.264234	0.287193	0.34076	0.320876	0.615448	0.361029	0.292579	0.359426	0.145903	0.338265	0.139863	0.26939	0.366052	0.234898	0.320423	0.340448	0.314509	0.236436	0.246477	0.31145	0.273935	0.274809	0.225312	0.284104	0.321592	0.177352	0.277355	0.305883	0.201376	0.273616	0.278898	0.322971
PI(18:0_22:5)	0.0439161	0.333512	0.0021617	0.00646512	1.02765	1.3756e-05	0	1.04543	2.0602e-06	0	1.06128	0.764127	1.21621	0.831022	0.848488	0.856456	0.902316	1.02621	0.628349	0.781189	0.85106	0.8478	0.891081	0.646154	0.765312	0.293913	0.845158	0.293684	0.362508	0.719079	0.561129	0.913222	0.899062	0.456668	0.350853	0.648342	0.932662	0.885288	0.605057	0.550673	0.666817	0.765858	0.538691	0.670643	0.498995	0.420243	0.66293	0.718832	0.574324
PI(18:0_22:6)	0.0438254	0.407193	0.1558	0.211208	1.01506	0.0025435	0.00523431	1.03105	0.0015952	0.00259813	1.03654	0.683989	0.618228	1.08618	0.991019	1.8925	0.986713	1.08832	0.824987	0.904121	1.31703	1.59107	0.748144	1.05678	1.12943	0.634738	0.71064	0.428466	1.16613	1.04908	0.701159	0.831595	2.53725	0.610268	0.488551	0.73746	1.18693	0.742999	1.18361	0.742834	0.82518	0.799976	0.58609	1.10406	0.628402	0.489636	0.938053	0.731046	0.792791
PI(18:1_20:4)	0.0486317	0.336079	0.030647	0.0598472	1.02124	2.3005e-05	0	1.03979	3.4609e-06	0	1.04446	1.61011	2.07129	1.67112	1.06588	1.27241	1.64478	1.31565	1.20606	1.14636	1.30778	3.11008	1.31262	0.712252	1.02846	0.993898	1.82311	0.64566	1.28238	1.50728	1.13307	1.36278	1.82263	1.61949	1.15686	1.12881	1.43109	1.48774	1.33872	1.11134	0.694699	1.06223	1.00351	1.69575	1.18248	0.691252	1.79421	1.11541	1.22272
SM 32:0;2	0.201512	0.386947	0.50879	0.581515	1.00843	0.00019951	0	0.934886	3.0734e-06	0	0.924737	1.51171	1.88896	1.93948	0.429661	2.37173	1.30679	1.70652	1.72618	1.25007	1.69253	2.51181	0.90939	1.41902	1.61348	0.785214	0.992223	0.477103	1.72211	2.2578	0.324207	0.21442	1.9114	1.19643	1.7608	1.33551	1.57662	2.66953	1.16697	1.25262	0.865982	1.20232	1.06084	2.14502	1.58245	1.74435	2.04121	0.872819	1.3915
SM 34:0;2	0.0248557	0.263297	0.045664	0.0812797	1.01629	0.000144	0	1.0294	6.6439e-09	0	1.05217	5.18717	3.56175	5.8568	3.01706	6.58434	5.93912	4.07569	4.5059	5.32655	3.75112	8.7709	2.96724	5.99206	4.42816	2.89794	3.72889	3.06918	5.36021	5.86322	4.42232	6.97707	7.29934	4.17437	4.86362	5.10017	5.42577	5.85659	3.269	4.71032	3.92642	4.83295	3.96375	5.21467	5.14119	4.44108	5.29479	3.62794	3.75631
SM 36:0;2	0.0525365	0.591743	0.568	0.63671	1.00478	0.030023	0.0435889	1.01728	0.0007774	0.00133654	1.03526	0.895461	0.693725	2.51452	1.03285	3.80011	2.88093	0.867761	0.80957	2.0342	1.06283	1.08536	1.09482	2.51025	1.52898	0.227331	0.972393	0.694142	1.45631	1.35638	0.981521	1.88875	1.32638	0.790713	1.46077	0.945699	0.808017	0.654178	0.575185	1.28109	0.738132	0.489466	0.786709	1.33804	1.50276	0.936966	0.623512	0.477698	0.752985
SM 37:1;2	0.0231411	0.360262	0.012558	0.0297857	1.0151	2.1392e-05	0	1.03204	2.0291e-09	0	1.04996	1.42943	1.53211	1.94992	0.689545	2.79697	1.50652	1.36571	1.05184	1.78021	1.54829	1.13371	0.687505	1.12854	1.54188	0.69879	0.750207	0.821206	1.71187	1.95009	1.52234	1.8869	1.92818	1.05118	1.46609	0.88302	1.59062	2.65392	1.20213	1.36652	0.854366	0.853835	0.901885	2.67432	1.67552	1.67463	1.75406	0.840784	1.37587
SM 38:3;2	0.052658	0.327622	0.019652	0.0412871	1.0225	0.0002419	0	1.04084	9.3241e-09	0	1.07963	0.249256	0.210807	0.375787	0.164114	0.428439	0.243363	0.33709	0.18424	0.314671	0.279638	0.251359	0.139201	0.195043	0.230169	0.197813	0.165911	0.129034	0.453147	0.355723	0.346052	0.289016	0.285571	0.131415	0.223099	0.179692	0.302884	0.303786	0.223833	0.232044	0.144558	0.199853	0.235566	0.45509	0.307883	0.197523	0.252749	0.181105	0.212662
SM 39:2;1	0.0173451	0.383581	7.3598e-05	0	1.01815	3.0127e-07	0	1.03593	1.8351e-09	0	1.0538	0.896634	0.947187	1.06588	0.29979	1.23655	0.743975	0.85916	0.519048	0.946993	0.807123	0.64472	0.353649	0.458576	0.604027	0.408655	0.46797	0.398659	0.824975	0.960306	0.89881	0.985828	0.86694	0.491021	0.71837	0.460956	0.863533	1.37502	0.652679	0.640607	0.354589	0.414364	0.508974	1.69874	0.797201	0.789036	0.932911	0.378262	0.678104
SM 42:1;3	0.0447566	0.241543	0.15819	0.212535	1.01311	0.00095445	0.00186161	1.03103	1.6157e-06	0	1.05648	0.29995	0.206427	0.345099	0.183825	0.445219	0.304987	0.219644	0.212305	0.28502	0.238154	0.386832	0.174911	0.341482	0.237467	0.297189	0.184919	0.203977	0.38206	0.351179	0.33806	0.321283	0.362155	0.23215	0.280208	0.25312	0.350393	0.381988	0.228671	0.179933	0.261088	0.343206	0.315959	0.30321	0.28075	0.242228	0.305482	0.255796	0.199398
SM 44:2;2	0.0464551	0.38463	0.012558	0.0297857	1.02014	0.00030199	0	1.03603	1.735e-08	0	1.07287	0.156772	0.0933402	0.225125	0.149321	0.420235	0.254828	0.146022	0.13571	0.211416	0.154145	0.135636	0.111157	0.351921	0.187085	0.111215	0.0781888	0.17872	0.187495	0.215961	0.182768	0.243606	0.199096	0.153604	0.149537	0.119239	0.142881	0.197582	0.246647	0.118238	0.149113	0.142535	0.193648	0.276434	0.148115	0.13242	0.145021	0.133617	0.141074
SM 40:2;2	0.0145066	0.221693	0.00029262	0	1.01744	2.3023e-08	0	1.03653	1.2948e-10	0	1.05994	19.7131	18.2558	24.955	9.04229	23.6791	18.9441	20.6263	15.3029	20.9531	17.9118	15.3771	11.6877	16.1575	14.8702	12.5467	14.5569	11.4616	21.0009	22.2447	20.4975	23.5534	19.1001	15.6703	19.4295	14.2721	19.9885	19.852	13.9555	13.7213	12.8506	17.9796	15.9721	22.9201	19.1253	20.2081	19.0681	13.8962	12.8172
SM(d16:1/24:2)	0.0214779	0.31999	0.00069044	0.0035641	1.02217	6.3282e-09	0	1.04559	1.6039e-10	0	1.07056	1.39471	1.26821	1.87374	0.917043	2.38586	1.28355	1.86354	1.37133	1.62329	1.3851	1.35554	0.748962	0.942422	1.23114	1.0005	0.784437	0.650501	1.97233	1.78445	1.71427	1.7805	1.1794	0.79445	1.29411	1.03595	1.48603	1.95586	1.34495	1.07361	0.789563	0.775084	1.29128	2.22731	1.47029	1.16915	1.35482	0.824003	1.04263
SM(d17:1/16:0)	0.0145358	0.313854	0.00090039	0.0035641	1.01584	0.0041947	0.0068642	1.01649	1.2436e-08	0	1.03734	5.48815	6.78287	5.91521	2.09184	8.31733	4.47092	5.77938	6.39696	5.11321	5.69771	6.96432	3.132	4.51652	4.65221	4.35935	3.84594	2.7632	6.23313	8.40632	5.14185	7.74532	7.44802	4.5206	5.3571	4.66748	6.72883	11.4032	5.70851	5.63844	3.46335	4.25887	4.09662	8.88431	6.06755	6.33434	8.67466	3.63291	5.7004
SM(d17:1/18:0)	0.0194155	0.305668	0.001237	0.0035641	1.01879	3.3268e-06	0	1.03096	2.3582e-09	0	1.04807	2.88633	3.18797	3.63198	1.42074	5.00416	2.72874	2.56826	2.73481	3.27613	3.01868	3.14937	1.57763	2.30007	2.8088	1.96849	1.92692	1.61623	3.44334	4.41428	3.2822	4.15025	4.11193	2.29941	2.77108	2.00612	3.53098	5.51371	2.54912	2.95907	2.09849	2.17115	2.3659	4.83237	3.2465	3.39522	3.73479	2.03676	2.90137
SM(d17:1/22:0)	0.0343627	0.391072	0.22112	0.285316	1.00682	0.0022215	0.00359483	1.02643	6.0844e-08	0	1.05083	4.29572	4.84479	5.48539	1.21517	5.65659	3.38249	4.65756	3.54964	3.91084	4.24482	2.79061	1.92004	3.19302	3.77733	1.92245	2.2779	2.56556	4.98908	4.8014	3.49741	5.18775	5.56311	3.58825	4.77149	3.22008	4.37421	12.0013	3.37529	3.57318	2.41382	2.99085	2.74041	5.80162	4.65383	4.84812	5.65452	2.49689	3.68943
SM 32:1;2	0.0643545	0.337912	0.65959	0.728095	0.995228	0.0001348	0	0.950146	6.6645e-08	0	0.902434	16.5423	20.3939	21.527	5.01912	25.5124	14.2978	18.8713	19.1387	13.9976	18.7396	27.5167	10.3773	16.0019	17.889	8.89002	11.156	5.62734	19.2757	24.825	14.2622	21.5821	20.7681	13.5334	19.2806	14.9707	17.3251	29.1611	13.2603	13.9186	9.79643	13.4564	11.4012	23.6933	17.6077	19.2528	22.2609	9.59807	12.3396
SM(d18:1/16:0)	0.0232596	0.18653	0.00035318	0	1.01901	5.7243e-07	0	1.03021	3.365e-10	0	1.05091	107.323	93.4736	116.233	69.4085	132.432	116.622	97.77	106.68	119.32	97.4799	152.981	74.5043	100.833	88.0182	80.5481	83.5705	61.3392	118.782	138.767	114.908	126.183	117.598	101.133	93.824	95.7761	126.261	114.087	84.2016	88.303	97.359	107.162	90.2202	121.223	100.927	104.873	113.632	92.1965	86.0829
SM(d18:1/18:0)	0.027458	0.263384	0.062912	0.10425	1.01195	0.00019951	0	1.02748	6.3282e-09	0	1.05335	21.2602	20.321	33.544	17.5468	36.5086	28.1494	20.8541	17.4337	29.2425	21.6227	18.3736	16.2049	21.3687	22.1491	10.8515	16.9592	12.289	26.9558	29.3359	27.7128	27.1252	23.4795	19.2182	21.8242	16.5676	23.5894	23.9214	15.8058	19.0074	20.2802	18.8086	16.8466	28.8282	23.9898	27.4098	21.4415	17.1288	17.4108
SM 38:1;2	0.0322843	0.245151	0.14203	0.196073	1.00948	0.0090472	0.0143244	1.01083	7.9897e-08	0	1.05085	13.6839	13.8266	19.4572	7.17326	17.0279	15.5159	13.6995	11.1365	14.834	13.3489	10.7534	8.42705	13.4271	12.9207	6.80149	9.69785	8.9094	17.0398	15.8193	12.6991	15.4882	16.5044	13.2701	15.7997	10.701	14.3703	20.9046	9.86629	10.2149	11.0742	13.0853	9.37197	15.5671	14.8764	16.3553	16.2313	11.0651	10.2438
SM 40:1;2	0.0662796	0.22532	0.73805	0.797269	0.99796	0.10987	0.144245	1.0112	0.0010412	0.00133654	1.04351	24.637	21.2109	30.1936	11.565	26.2151	29.4978	24.431	19.8645	25.6672	20.7473	17.3701	13.6848	19.437	20.7333	11.4661	19.4553	15.32	26.7673	25.5032	22.349	27.3403	27.104	25.8279	28.9408	20.0397	24.7475	28.4709	14.1648	17.6255	18.8676	26.8216	20.3515	22.344	24.4069	24.6874	25.7407	19.5522	15.9914
SM(d18:1/23:0)	0.083561	0.266234	0.98698	0.987	0.99206	0.13983	0.180185	1.0104	0.0051439	0.00633739	1.04161	9.36814	7.87179	10.4267	3.34338	10.2159	8.1075	9.36265	6.61569	8.16555	7.19406	5.44466	3.91521	5.94394	7.32737	3.66282	5.46893	5.13003	10.4924	9.7264	7.82708	10.2932	10.4524	8.32677	9.59881	7.0175	9.08701	14.706	5.78206	6.86909	5.91949	6.87026	6.33343	10.1815	8.80565	8.49938	9.64379	5.84422	6.88727
SM(d18:1/24:0)	0.111614	0.243556	0.92202	0.940034	0.99063	0.17571	0.219081	1.00885	0.018003	0.0216936	1.04526	11.8185	8.27383	13.2153	5.1515	12.032	11.6542	12.175	10.2076	10.371	8.4865	6.55729	5.74733	7.97909	10.1787	5.02956	9.27283	7.63037	13.4953	12.4809	10.279	12.9399	12.7939	13.4079	13.2737	10.667	12.6196	12.2246	7.5034	8.15254	9.79199	13.2396	10.9707	9.25148	11.0736	10.5464	12.3812	10.031	7.1784
SM(d18:1/24:1)	0.0213264	0.245476	0.0015511	0.00646512	1.01812	5.9775e-06	0	1.03081	3.1929e-10	0	1.05488	37.7785	26.1439	45.8362	37.3152	54.7972	51.5299	34.0147	28.1503	44.1635	32.8574	43.0829	26.9692	43.0669	32.1418	29.6561	22.823	24.0669	45.8331	43.6396	42.5762	39.9929	31.3753	31.3537	32.955	29.0689	35.5345	26.3413	26.6725	24.1597	29.3025	33.5281	36.758	43.1434	34.4597	27.5182	29.0496	30.5298	23.1724
SM 42:3;2	0.0139966	0.247053	8.4342e-05	0	1.0194	3.844e-08	0	1.03698	1.5204e-10	0	1.06171	22.8993	17.0631	25.9485	16.1822	27.9543	23.4358	21.8039	16.2634	24.9192	18.1231	20.9475	14.0854	16.4024	14.8682	18.1008	14.3756	11.3868	23.3009	25.2679	27.2725	26.4802	17.1464	15.3585	17.7087	15.5722	21.7371	14.037	15.4139	14.1193	15.191	16.0669	20.6562	28.2608	18.9853	17.8249	16.8605	15.9646	13.1186
SM 42:4;2	0.0171714	0.289379	1.7174e-05	0	1.02399	3.1931e-08	0	1.03899	9.0133e-10	0	1.06022	2.1002	1.57557	2.15763	1.37296	2.61261	1.86703	2.46929	1.81142	2.11703	1.74035	2.05573	1.13524	0.865864	1.2828	1.64456	1.20806	0.71279	2.33266	2.19753	2.55115	2.50183	1.64314	1.16195	1.52423	1.41149	2.14195	1.63916	1.42179	1.36593	1.27059	1.02541	1.83778	2.6093	1.69039	1.54624	1.59567	1.34522	1.1607
SM(d18:1/25:2)	0.0313541	0.369007	0.017225	0.0363538	1.01919	4.6935e-05	0	1.03098	2.9092e-08	0	1.06265	0.340102	0.242689	0.312207	0.191917	0.463489	0.21471	0.284558	0.214457	0.257288	0.245744	0.174962	0.126179	0.133479	0.227984	0.207223	0.137985	0.130671	0.314116	0.383296	0.334845	0.427677	0.298865	0.225218	0.227004	0.171095	0.319989	0.403707	0.238958	0.194226	0.151504	0.129214	0.245366	0.580612	0.259307	0.232433	0.304917	0.15752	0.229797
SM(d18:2/16:0)	0.0533367	0.286411	0.47791	0.556777	1.00446	0.0022215	0.00359483	0.974737	2.8386e-06	0	0.949257	20.1527	19.3908	21.3617	8.82643	24.5765	20.1836	18.9478	17.2001	21.3568	18.9999	30.1545	13.7541	16.0313	13.8456	12.1682	17.1147	7.0131	17.8127	25.2716	19.9481	25.11	16.8291	14.0971	17.8478	15.9641	18.9687	12.998	12.6051	13.657	12.5297	18.7636	13.7296	28.2066	17.7705	17.56	17.6105	11.3793	13.066
SM(d18:2/18:0)	0.0348621	0.288807	0.001103	0.0035641	1.01949	2.4129e-08	0	1.04251	1.3661e-10	0	1.07951	11.7705	11.2796	16.707	8.47687	16.0743	13.4116	10.5322	7.74611	15.7192	11.2932	7.80837	8.77409	9.26822	9.33133	6.28191	10.3925	5.96002	11.2319	14.6776	15.8084	15.2775	10.172	8.66389	10.0128	8.0585	11.9362	8.33079	7.89903	9.45445	8.74033	9.03477	8.45477	17.3131	11.6759	12.8379	8.68535	7.59993	9.19286
SM(d18:2/18:1)	0.0237128	0.302191	0.086715	0.137943	1.00749	0.0007774	0.00186161	1.02	1.8644e-07	0	1.04119	0.616502	0.583631	0.811427	0.270952	0.81892	0.458696	0.686296	0.419489	0.572648	0.586425	0.43596	0.362951	0.456924	0.428855	0.524587	0.511084	0.28379	0.698866	0.842522	0.702963	0.746176	0.632688	0.340034	0.609321	0.397993	0.633168	0.619832	0.443087	0.473325	0.319547	0.472749	0.499792	1.08729	0.688629	0.471502	0.589612	0.441208	0.457226
SM(d18:2/20:0)	0.0223043	0.252483	0.0004124	0	1.01859	3.8757e-09	0	1.03764	1.6039e-10	0	1.05984	6.43042	5.57014	8.28137	3.9261	7.58715	6.82635	6.29073	3.66713	7.72753	5.50045	4.7508	4.15962	4.9666	4.36204	4.07606	5.21808	3.31862	6.81492	7.60324	7.50884	7.26569	6.29539	4.73284	5.46191	4.18209	6.89976	4.78589	4.26776	4.58838	5.14361	5.09863	4.4595	8.6618	6.08182	7.09183	5.76469	4.97546	4.55847
SM(d18:2/24:0)	0.0212159	0.214333	0.00084918	0.0035641	1.01764	4.6292e-07	0	1.03444	2.5863e-10	0	1.06462	9.60203	7.6073	10.0995	3.64093	8.73385	6.84904	9.66831	8.03441	8.14341	8.01829	6.07366	5.25901	5.67914	6.24254	6.41364	7.46435	5.62376	9.40952	10.1992	9.43474	11.0464	9.865	8.83118	8.63491	7.70235	10.9231	8.71858	5.67611	6.13054	7.3974	10.499	8.55331	8.78472	8.42874	9.35207	9.7949	8.23986	5.71764
SM(d18:2/25:0)	0.0233037	0.390579	0.00087443	0.0035641	1.01819	1.4296e-06	0	1.03576	1.5204e-10	0	1.0639	1.59503	1.09982	1.65933	1.18566	3.62819	1.49565	1.27873	1.33138	1.7846	1.53316	1.11189	0.682618	1.17441	2.00453	1.1808	0.602154	1.43067	2.11107	2.41135	1.65388	2.47049	2.06347	1.15175	1.56095	1.08113	1.66118	2.65801	1.82506	1.36974	0.789664	0.880029	1.28412	2.9306	1.7467	1.27677	1.5037	0.896112	1.42875
SM(d19:1/24:0)	0.0755865	0.371122	0.90908	0.933628	0.991544	0.13765	0.178161	1.01475	0.00043859	0	1.04704	0.691087	0.459964	0.581138	0.211972	1.06568	0.470002	0.637265	0.570239	0.548618	0.519525	0.237289	0.199044	0.358746	0.686088	0.314802	0.286684	0.54111	0.750566	0.880692	0.585144	0.940924	1.02396	0.591985	0.771414	0.52387	0.791855	1.44802	0.589362	0.561722	0.358577	0.460059	0.532683	0.806585	0.728205	0.635449	0.740847	0.383268	0.54713
SM(d18:2/14:0)	0.014477	0.353662	3.1797e-09	0	0.948194	0.84479	0.867894	1.00191	2.3268e-10	0	1.05938	1.02224	1.15243	0.836933	0.294708	0.86185	0.652409	0.886202	0.651362	0.859698	0.897771	0.538209	0.442025	0.465289	0.625659	0.442351	0.895285	0.267882	0.847808	0.910737	0.840708	1.1351	0.797963	0.592504	0.838687	0.67994	0.89899	0.698593	0.642496	0.753772	0.327501	0.521927	0.509943	1.68738	0.860631	1.05727	1.00677	0.407227	0.806757
SM(d18:2/23:0)	0.0223869	0.275295	0.00012204	0	1.02011	5.487e-07	0	1.03329	5.9698e-10	0	1.05683	5.80064	5.34941	6.00443	1.62086	5.32005	3.69199	5.47137	3.50297	4.69078	4.71703	3.56187	2.49522	2.89458	3.0925	3.04293	3.31994	2.56276	5.03627	5.6585	5.15929	6.07743	5.85806	3.92355	4.39362	3.62142	5.45841	7.07233	3.25873	3.54112	3.27024	3.82102	3.58279	7.24001	4.75988	5.37101	5.33523	3.43231	3.94999
SM(d17:1/24:0)	0.0229914	0.299782	0.0033188	0.00919853	1.0172	4.84e-08	0	1.03961	1.5204e-10	0	1.06434	3.18941	3.06742	3.80072	1.98907	5.59499	3.32686	2.9475	2.60206	3.45058	2.95297	2.88958	1.70325	3.02826	3.00791	2.38957	1.52841	2.00654	4.20946	4.32644	3.58446	4.38591	3.32393	2.36462	3.03771	2.27694	3.48737	4.78351	2.99	2.74879	1.93516	2.01315	2.91675	5.41814	3.25492	2.6383	3.32811	1.90141	2.64331
TG 38:0	0.132665	0.525035	0.016113	0.0343918	1.06295	0.015408	0.0229121	1.11791	1.1636e-09	0	1.58109	0.726021	0.72633	0.161708	0.152661	0.21693	0.362218	0.273527	0.506683	0.25678	0.342338	0.517208	0.390594	0.356617	0.359666	0.297857	0.433199	0.204432	0.125888	0.224772	0.135948	0.333752	0.226871	0.612167	0.297864	0.317574	0.243647	0.130899	0.252139	0.223891	0.110714	0.532489	0.301002	0.441464	0.508538	0.258653	0.215475	0.179965	0.218864
TG 38:1	0.114378	1.73106	0.50879	0.581515	0.914767	0.0055472	0.010008	0.83918	0.3079	0.337989	0.914834	0.151046	1.41201	0.035838	0.0422991	0.0137281	0.0715361	0.0492343	0.690504	0.0433534	0.145281	0.650326	0.136635	0.0151546	0.296037	0.0114335	0.197134	0.011962	0.0174561	0.0411309	0.0189743	0.314184	0.00833859	0.583937	0.0661958	0.251328	0.0142169	0.00699983	0.029833	0.0204493	0.00375023	0.448891	0.0259629	0.107232	0.17791	0.0693877	0.0659091	0.0111277	0.113614
TG 40:0	0.101426	1.18112	8.4342e-05	0	0.895445	5.12e-06	0	0.888099	7.1122e-05	0	0.922592	0.329497	0.882284	0.0520635	0.0278125	0.06126	0.101541	0.204862	0.849157	0.0407909	0.149087	0.635104	0.464201	0.424564	0.451041	0.0208735	0.514868	0.0114979	0.0779803	0.230616	0.0743216	0.226393	0.043197	1.45499	0.230367	0.23638	0.0302782	0.0663619	0.236221	0.151618	0.0101931	0.27528	0.150897	0.158762	0.995743	0.750227	0.610759	0.0248281	0.353502
TG 40:1	0.11177	1.23094	0.021898	0.044534	0.915412	0.0010412	0.00186161	0.891485	0.019228	0.0228329	0.933282	0.249482	1.15503	0.0511214	0.0577768	0.0445018	0.118062	0.124914	0.704144	0.0652718	0.130192	0.747155	0.284461	0.125931	0.352428	0.0293931	0.36244	0.0129043	0.0641344	0.126143	0.0592751	0.372762	0.0300201	1.16489	0.230814	0.290926	0.031544	0.0423377	0.105836	0.0740474	0.00412608	0.324629	0.0878063	0.179758	0.577366	0.233734	0.306556	0.0281246	0.277694
TG 41:0	0.191478	1.063	0.10109	0.153153	0.918062	0.28895	0.336628	0.930556	0.085225	0.0979144	0.971217	0.0669687	0.229276	0.0167398	0.012915	0.0258681	0.0314853	0.0457868	0.198647	0.0177718	0.0494254	0.195819	0.0528368	0.0393233	0.130516	0.0186704	0.140094	0.0101958	0.0298455	0.0537215	0.019067	0.0668275	0.0155344	0.283391	0.0408781	0.0510112	0.0159297	0.0356794	0.0337359	0.0419091	0.0130295	0.0400798	0.046206	0.0451048	0.231124	0.0782542	0.186201	0.0145894	0.0973016
TG 42:1	0.0949783	1.07805	0.0055472	0.0160385	0.938126	3.6001e-06	0	0.917206	2.9538e-06	0	0.944176	1.04771	3.10949	0.177818	0.170596	0.196183	0.344008	0.668341	2.18295	0.137444	0.547647	2.18158	1.04109	0.976037	1.58006	0.0823496	1.29714	0.00995068	0.279274	0.388564	0.157537	1.02404	0.123169	3.19096	0.8626	0.914619	0.117409	0.150745	0.531264	0.336939	0.0280301	0.324392	0.320523	0.721694	2.06191	1.41615	1.35148	0.0872436	1.32055
TG 42:2	0.0979443	1.12789	0.0016867	0.00646512	0.92738	7.2438e-06	0	0.910031	1.3756e-05	0	0.942156	0.278352	0.821274	0.0406579	0.0417234	0.0433945	0.0825351	0.190581	0.837654	0.0414921	0.121153	0.66893	0.430718	0.158214	0.326716	0.020802	0.319249	0.0027953	0.0691091	0.104433	0.0592706	0.258646	0.0257158	0.806727	0.253133	0.224343	0.0268133	0.0517905	0.199198	0.108791	0.00368062	0.093139	0.0941629	0.183905	0.516603	0.297306	0.336983	0.0331591	0.328968
TG 43:0	0.175694	0.862687	0.015757	0.0343918	0.939449	0.16803	0.210378	0.955336	0.026505	0.0318051	0.974292	0.410721	1.40856	0.168994	0.0956415	0.206889	0.258189	0.329023	0.751152	0.164604	0.340791	0.817494	0.295195	0.288605	0.792175	0.125492	0.611907	0.0782965	0.171576	0.258306	0.11411	0.415607	0.104513	0.949038	0.209641	0.286481	0.0857046	0.144341	0.245227	0.247362	0.0472706	0.0969893	0.259165	0.305063	0.859271	0.397855	0.798329	0.107101	0.580801
TG 43:1	0.147672	0.9767	0.36093	0.436339	0.963002	0.066455	0.0905329	0.94051	0.0030662	0.00383742	0.960055	0.161709	0.590791	0.0364764	0.0435125	0.0585924	0.070104	0.114658	0.317691	0.0316691	0.120757	0.374003	0.104579	0.0812053	0.327632	0.0406079	0.250234	0.00853695	0.0692835	0.0855651	0.0422471	0.207981	0.0202541	0.472547	0.102708	0.136552	0.0328459	0.0579933	0.0894909	0.0729998	0.00775325	0.047299	0.0733317	0.150612	0.382142	0.138032	0.32443	0.0255111	0.286617
TG 44:1	0.10358	1.06223	0.038275	0.0688957	0.948676	9.9861e-05	0	0.927841	5.7511e-06	0	0.95438	6.47552	20.648	1.17934	0.92387	1.36504	3.02873	4.08653	8.38367	1.03017	3.70276	12.3086	4.1161	5.72683	10.8839	0.439024	6.45387	0.162643	1.63254	1.87959	0.637739	6.28549	0.690891	11.663	3.80766	4.8772	0.882169	0.688042	2.58684	2.03716	0.215517	1.03791	1.83611	4.45185	8.85447	6.10002	5.70345	0.484467	7.08225
TG 44:2	0.105465	0.997031	0.020525	0.0429265	0.953021	1.3253e-05	0	0.930986	2.233e-06	0	0.94808	1.79017	5.06185	0.359076	0.354102	0.433336	0.736931	1.29859	3.74131	0.358991	0.936215	4.26177	1.48591	1.06669	2.488	0.202295	1.89762	0.0717658	0.576706	0.541663	0.245321	1.72999	0.204967	3.45508	1.2253	1.38811	0.263982	0.306958	0.942619	0.705999	0.0837819	0.316345	0.631198	1.36476	2.7378	1.515	2.08638	0.244347	2.21953
TG 44:3	0.0869814	1.02274	0.0059789	0.0160385	0.958514	0.00011805	0	0.928363	1.4296e-06	0	0.945162	0.305732	0.98931	0.0829144	0.0868492	0.0833093	0.165767	0.314662	0.756975	0.0803231	0.191783	1.07828	0.389415	0.207213	0.398963	0.0559166	0.40966	0.00898991	0.133717	0.110946	0.0721261	0.425215	0.0266416	0.700698	0.270784	0.278089	0.0275124	0.0632865	0.17345	0.143422	0.0125372	0.0655563	0.13575	0.262984	0.521774	0.264925	0.484112	0.0501124	0.459562
TG 45:1	0.179677	0.886289	0.002986	0.00919853	0.939074	0.022856	0.0340106	0.934624	0.0019372	0.00259813	0.952226	1.52053	4.61176	0.504886	0.378997	0.66008	0.905148	1.0464	1.71086	0.492698	1.20433	3.4421	0.868699	1.01257	2.94426	0.424926	1.74096	0.290024	0.583378	0.617658	0.267593	1.7364	0.282908	2.26238	0.827354	0.90841	0.272342	0.396807	0.765404	0.713313	0.0699679	0.147709	0.660485	1.27851	2.40086	0.902846	1.71475	0.355211	1.90476
TG 45:2	0.159857	0.894397	0.086715	0.137943	0.947293	0.025955	0.038311	0.934868	0.00095445	0.00133654	0.948901	0.251088	0.794758	0.076652	0.0639419	0.0914892	0.122556	0.205975	0.36513	0.0524857	0.174903	0.511887	0.164521	0.126555	0.36773	0.0669049	0.30423	0.0271882	0.0875901	0.0911814	0.0459313	0.254174	0.0388561	0.408378	0.147446	0.161549	0.0593351	0.0668396	0.146528	0.137913	0.0135029	0.0319911	0.111033	0.226621	0.391276	0.165367	0.36161	0.0596159	0.347268
TG 46:2	0.10031	0.936578	0.034628	0.0642952	0.958169	0.0017831	0.00359483	0.937486	6.1984e-05	0	0.959859	16.9986	42.5795	3.34811	2.52089	4.87201	8.60367	10.921	15.7795	3.16966	8.9028	28.3396	9.72246	11.9255	22.4985	1.65754	11.6861	0.557672	4.80006	4.37638	1.43914	14.0508	2.16666	16.0535	8.37114	9.61089	2.86553	1.50269	8.06622	5.62549	1.02271	1.90269	5.58008	12.1647	15.1129	10.7186	9.37462	2.40313	14.7732
TG 46:3	0.102178	0.912214	0.021898	0.044534	0.957805	9.4541e-06	0	0.921587	2.5326e-07	0	0.937183	2.3244	6.75433	0.536304	0.472059	0.741152	1.24541	1.98872	2.86029	0.567686	1.27843	5.24242	1.86136	1.61798	2.77937	0.440269	2.12164	0.114872	0.829264	0.680957	0.372057	2.18759	0.296949	2.7002	1.58909	1.37962	0.439333	0.385164	1.30204	1.06132	0.188864	0.30747	0.974345	1.89547	2.58668	1.65928	2.02493	0.555112	2.54418
TG 46:4	0.103176	0.938196	0.0051439	0.0139933	0.942618	0.00018701	0	0.915709	9.4669e-07	0	0.925992	0.360821	1.28793	0.110575	0.0933191	0.108896	0.209524	0.392619	0.572982	0.10815	0.230626	1.06676	0.391578	0.252443	0.437566	0.09552	0.428127	0.0129004	0.182566	0.135681	0.0929032	0.477333	0.0343372	0.62063	0.314691	0.2613	0.0634967	0.101866	0.238655	0.182592	0.0321647	0.0652778	0.173646	0.350882	0.502727	0.287451	0.505431	0.107619	0.490829
TG 47:0	0.0565531	0.708702	0.73805	0.797269	1.00718	0.085225	0.113971	0.988095	0.013147	0.0158509	0.963858	2.06994	4.4527	1.25209	0.685491	1.59007	1.22292	1.55217	4.03426	1.05911	2.94564	2.93649	1.49704	0.790894	3.32766	0.594441	2.99774	0.551139	1.22649	1.30011	0.67336	3.11056	0.62858	5.51589	1.13186	2.66274	0.663257	1.08562	0.95822	1.7635	0.386083	0.680194	1.23403	1.69195	4.99367	1.46545	3.33992	0.417257	2.81674
TG 47:1	0.0854264	0.825297	0.033254	0.0617085	0.972859	0.0046474	0.00840726	0.948918	1.7525e-06	0	0.955779	5.91408	14.9855	2.05302	1.46118	3.24823	3.86577	3.13742	5.4861	2.11187	5.16769	13.317	2.85012	2.07603	10.9367	1.10672	6.60898	0.776598	2.80669	2.8547	0.897974	6.95032	1.35985	8.66687	3.19875	4.40826	1.51134	1.32076	2.64971	3.4369	0.655439	0.86002	2.68569	5.17321	9.31994	2.70852	5.21919	0.932111	7.10744
TG 47:2	0.151952	0.800702	0.0072817	0.0181304	0.951002	0.00092706	0.00186161	0.939615	8.4376e-06	0	0.953561	3.06421	7.83927	0.970548	0.677393	1.53863	1.84521	1.91076	2.83564	0.997528	2.27249	6.18612	1.44726	1.65249	4.80328	0.771407	2.83551	0.401838	1.32417	1.2643	0.453626	3.22681	0.58685	3.06175	1.43397	1.61634	0.748555	0.728154	1.58017	1.57191	0.256182	0.327193	1.44157	2.9582	3.88289	1.29991	2.6249	0.714005	3.509
TG 47:3	0.143327	0.951286	0.00822	0.0202182	0.974216	0.98048	0.984723	0.989363	0.36523	0.396367	1.00268	0.27041	0.718422	0.19998	0.107714	0.177758	0.208213	0.223425	0.264402	0.13528	0.325325	1.29527	0.119568	0.204409	0.469604	0.0582523	0.274612	0.0322807	0.215589	0.123023	0.041259	0.671707	0.0684168	0.306	0.0922036	0.17742	0.0625701	0.163565	0.128019	0.102739	0.0250445	0.0632453	0.093614	0.319709	0.222012	0.151002	0.291564	0.0487515	0.419742
TG 48:2	0.0686561	0.706131	0.0071059	0.0181304	0.972509	8.7251e-05	0	0.941406	2.4129e-08	0	0.940855	97.2423	163.327	30.2856	28.6155	44.4631	78.7119	53.2709	80.4235	32.8963	64.6005	192.409	54.1728	64.6117	130.076	14.8062	67.1264	7.45211	38.0501	38.9522	13.3418	78.6616	19.6546	80.742	53.5592	60.7939	25.9371	11.6871	47.1489	41.1119	14.5541	17.7808	44.2706	66.3486	84.5958	43.9177	40.497	21.7522	76.081
TG 48:3	0.102014	0.82591	0.033254	0.0617085	0.960977	0.00069044	0.00186161	0.936331	4.8607e-05	0	0.951281	28.8419	68.9301	6.67338	4.96993	10.9994	18.2842	20.3955	22.3146	6.71594	15.0723	45.3964	15.8692	20.148	33.1603	5.13497	17.6091	1.48314	9.75854	8.98154	3.23674	23.9529	4.23047	20.7129	14.3208	13.3983	5.76211	2.64457	16.3266	11.4253	3.15824	3.03362	13.0418	22.556	22.1162	12.9069	13.5004	7.60423	23.6296
TG 48:4	0.101775	0.932594	0.020084	0.0412871	0.952101	1.2768e-05	0	0.913144	1.1448e-07	0	0.922358	3.85688	12.7567	0.870749	0.694886	1.17711	2.40327	3.42037	3.4893	0.905065	1.9403	6.98427	2.90796	2.83667	3.85238	1.01156	3.0227	0.214187	1.35816	1.10771	0.518807	3.82364	0.541776	3.72751	2.45331	1.95612	0.782722	0.455765	2.54774	1.69182	0.43107	0.466263	1.64759	3.32603	3.36131	2.41375	2.5992	1.4051	3.559
TG 48:5	0.103858	0.897831	0.0010717	0.0035641	0.938757	8.1525e-05	0	0.91978	4.84e-08	0	0.910733	0.51391	1.97315	0.156253	0.110584	0.173509	0.321708	0.589461	0.524688	0.159713	0.285149	1.0301	0.460212	0.424016	0.526954	0.174903	0.519321	0.0260912	0.249009	0.163935	0.0928092	0.675157	0.075279	0.711273	0.379143	0.32898	0.105608	0.121245	0.426237	0.24278	0.0694111	0.0975125	0.228576	0.55373	0.518958	0.424966	0.567667	0.227345	0.597639
TG 49:0	0.170346	0.654901	0.79407	0.842489	1.05985	0.33578	0.383868	1.02767	0.19746	0.218481	0.970454	1.98989	3.63845	1.50954	0.690176	1.93952	1.0315	1.63903	3.99275	1.35006	3.24071	2.3156	1.90975	1.21819	2.5426	0.418976	2.37994	0.326584	1.19905	1.4653	0.549337	3.51087	0.565656	5.57814	0.945396	2.58456	0.58171	1.05106	1.1204	1.82321	0.435452	0.790251	1.43378	2.00912	4.21625	1.46506	2.66433	0.388704	3.13283
TG 49:2	0.0729893	0.701838	0.0144	0.0312193	0.964123	0.00075475	0.00186161	0.945714	1.7071e-07	0	0.93405	15.5865	30.4335	5.66143	4.12141	10.6309	12.4973	8.75468	11.8031	6.22934	12.1918	35.4046	7.74646	7.4667	24.9322	3.32473	12.8962	2.44517	7.2411	9.66097	3.33565	15.3744	3.6478	13.2902	7.58194	8.67711	4.93409	3.48436	9.56475	9.55743	3.19387	1.87958	9.20191	14.8379	17.1991	4.40939	8.26653	3.46902	15.0091
TG 49:4	0.114304	0.845502	0.062912	0.10425	0.954988	0.00087443	0.00186161	0.929463	4.0509e-06	0	0.94076	0.602889	2.22182	0.203546	0.103955	0.357525	0.373611	0.531346	0.487014	0.171914	0.43052	1.04294	0.254368	0.375512	0.829495	0.208252	0.612367	0.0635249	0.337502	0.297825	0.101946	0.910949	0.103301	0.682407	0.281226	0.325819	0.153252	0.193867	0.453087	0.343863	0.0751617	0.0818858	0.311804	0.788246	0.639846	0.226013	0.587759	0.180151	0.729222
TG 50:2	0.0619022	0.58796	0.23049	0.294202	0.987252	0.00822	0.0129302	0.962885	6.6404e-05	0	0.969058	255.685	379.27	142.884	145.132	180.524	299.35	160.242	177.818	169.703	200.719	654.35	184.111	227.141	357.096	64.7723	187.981	69.0538	134.478	170.156	90.1098	219.829	87.9716	201.569	149.198	181.325	101.41	48.1196	150.686	128.008	95.2269	83.8652	150.636	180.504	211.188	99.8199	74.7689	86.1566	201.91
TG 50:3	0.0629665	0.583492	0.052211	0.09035	0.980182	0.0014256	0.00186161	0.956782	1.7071e-07	0	0.953558	145.165	242.68	64.1686	58.6194	93.7013	148.244	100.031	99.9905	76.2488	100.724	296.515	88.9018	116.569	177.857	45.2291	90.2122	29.3829	72.0727	80.1908	41.8242	119.572	39.1471	89.486	75.9096	79.4003	48.5962	23.8247	96.9094	74.1265	45.1873	27.1486	97.5811	106.264	104.762	51.4504	43.7053	61.4577	111.963
TG 50:4	0.101125	0.76168	0.011718	0.0279553	0.951569	0.00092706	0.00186161	0.933222	1.5512e-06	0	0.945592	39.2354	101.029	12.0134	9.1832	17.9267	33.491	32.429	28.2786	13.7694	21.9212	66.0302	20.2267	32.1391	43.8634	13.6684	24.3537	4.35051	16.5106	15.9066	6.78463	36.3272	6.21264	25.6288	18.7422	17.6819	8.47463	4.78284	24.8127	18.3957	7.40041	4.82769	24.0744	32.4772	26.2299	13.0692	14.3438	17.451	29.4092
TG 50:5	0.103538	0.941134	0.0037824	0.0117465	0.93965	0.0004124	0	0.915982	6.229e-07	0	0.926945	5.2845	20.3134	1.49385	1.10284	1.76814	3.55242	5.05353	3.72027	1.50925	2.57123	7.03092	2.73334	3.64839	5.05599	2.20174	4.01491	0.524113	2.25573	1.7393	0.785621	6.30201	0.685481	4.92681	2.85297	2.77643	1.06317	0.813573	3.49557	2.44073	0.815766	0.751756	2.6102	5.24927	3.73534	2.3461	3.00516	2.55457	4.62759
TG 50:6	0.106745	0.916003	0.00075475	0.0035641	0.925642	3.416e-05	0	0.904944	1.0008e-07	0	0.906185	0.706352	3.13787	0.254169	0.148934	0.259641	0.429912	0.94652	0.687769	0.210108	0.425686	1.08925	0.443854	0.735322	0.83631	0.307908	0.714528	0.0660879	0.445398	0.231496	0.108239	1.11685	0.112535	1.03834	0.436568	0.465175	0.143979	0.162764	0.715383	0.322761	0.0991079	0.131417	0.34695	0.983637	0.544392	0.53272	0.74102	0.34501	0.893965
TG 51:0	0.189981	0.606285	0.79407	0.842489	1.06399	0.35666	0.404535	1.02717	0.73805	0.763638	0.980395	0.596351	1.05261	0.513737	0.265405	0.69197	0.451871	0.564244	1.2259	0.518828	1.05992	1.30894	0.721817	0.659722	0.961262	0.136073	0.790696	0.129425	0.480596	0.641058	0.205386	1.4057	0.230023	1.49943	0.371798	0.699219	0.186519	0.461772	0.504135	0.562312	0.19201	0.29115	0.451533	0.82084	1.42007	0.517283	0.922831	0.157399	1.24055
TG 51:1	0.0649622	0.898237	0.15819	0.212535	0.988838	0.42406	0.468987	0.966801	0.036779	0.0433399	0.988545	15.9496	38.6047	8.26732	5.36851	12.076	22.1811	9.37774	12.1245	9.60931	15.4326	65.6789	11.5812	12.7154	29.3321	2.46675	15.9033	2.92218	6.48433	11.2148	4.12606	18.1293	4.56908	15.9335	8.0239	9.72539	4.16123	3.93992	7.90585	9.4998	3.32356	3.24636	8.38943	14.204	17.7101	6.12183	7.59956	2.55047	17.2656
TG 51:3	0.0694246	0.592927	0.042243	0.0751674	0.973536	0.0010412	0.00186161	0.943285	2.9092e-08	0	0.925476	13.8898	26.6316	5.62132	5.29129	10.3294	15.9553	10.9169	10.4077	8.34384	10.3604	36.2094	9.32168	15.6826	21.0847	7.53161	11.0427	5.2468	7.40522	10.833	5.67037	12.9404	4.8045	8.73069	9.36526	6.27313	5.77643	4.96343	13.3293	10.1996	4.80852	1.42568	13.3024	14.9604	13.0665	4.24697	6.45427	6.0098	15.4496
TG 51:4	0.0819081	0.573042	0.0032326	0.00919853	0.965263	0.0054097	0.00840726	0.95295	2.3245e-06	0	0.95071	4.82121	11.0566	1.89901	1.13467	3.54635	4.82313	4.83916	4.0121	2.37031	3.55807	10.2061	2.77061	5.05504	6.03664	3.4001	4.13539	1.16031	2.84531	3.52806	1.7414	5.36641	1.53175	3.52355	3.15293	2.28788	1.68408	1.97344	4.61658	3.85694	1.36719	0.619569	4.72711	5.58084	4.69094	1.65373	3.3586	2.57704	4.98896
TG 52:2	0.0593265	0.527214	0.52461	0.594905	0.992621	0.11169	0.146408	0.970473	0.17571	0.195712	0.9866	397.877	530.237	284.823	304.701	312.174	664.256	289.004	255.401	394.46	320.189	1188.09	360.25	640.959	594.464	181.28	315.667	250.794	231.703	363.376	273.017	381.92	257.074	279.782	336.241	257.502	213.447	106.752	305.03	240.999	228.658	191.583	308.865	331.082	328.702	203.07	122.173	201.671	364.717
TG 52:4	0.0633428	0.582704	0.045664	0.0812797	0.977772	0.014729	0.0229121	0.961317	6.7092e-06	0	0.965064	181.504	359.298	102.058	81.7353	125.797	259.755	185.659	157.393	136.828	122.746	492.553	137.274	270.614	216.099	121.729	119.071	81.0531	101.215	123.56	97.6118	167.88	70.3824	102.676	119.753	92.5583	68.4458	52.7458	154.879	119.235	83.6093	36.6335	178.475	150.735	126.116	74.6277	64.4477	130.048	156.556
TG 52:5	0.0927709	0.67975	0.0037824	0.0117465	0.956108	0.0050155	0.00840726	0.942409	3.1977e-06	0	0.9554	50.4789	138.229	22.6848	16.0142	26.3507	64.1138	60.7508	37.5653	27.6513	30.3437	98.3639	32.9623	74.675	56.7205	34.1556	34.0022	13.2463	26.6313	26.4671	16.0567	53.7241	10.3171	32.7078	28.7613	25.6193	12.6094	9.10592	39.6635	27.4731	15.689	8.11591	42.0629	45.1623	32.949	17.9299	18.478	37.5381	39.6632
TG 52:6	0.100321	0.846469	0.0050155	0.0139933	0.937874	0.0059789	0.010008	0.933078	6.2125e-06	0	0.940106	8.23295	32.0739	3.4128	2.03493	3.73278	6.51553	10.4485	5.75768	3.17116	4.65429	8.53977	4.46946	9.58839	9.12242	4.66316	6.53799	1.56298	4.59185	3.20117	1.58679	11.4588	1.22747	7.79502	4.00035	4.52281	1.73987	1.39575	7.42933	3.50517	1.80703	1.39734	5.13655	9.79453	4.846	3.45391	4.23376	5.39873	7.12219
TG 52:7	0.109762	0.826815	0.0030662	0.00919853	0.936248	0.0013859	0.00186161	0.927003	3.4294e-07	0	0.91995	0.877997	3.90967	0.452068	0.239624	0.533669	0.57899	1.3779	0.690674	0.344196	0.595801	0.876894	0.50096	1.26975	1.26707	0.509077	0.895297	0.17352	0.72146	0.360294	0.163535	1.53656	0.158989	1.13352	0.532895	0.606893	0.215544	0.238513	1.22111	0.394951	0.175868	0.194539	0.501337	1.6126	0.592203	0.48721	0.749933	0.630904	1.12129
TG 53:1	0.0846939	0.87379	0.36523	0.439899	0.997726	0.85758	0.876926	0.979566	0.98698	0.989373	1.00221	1.85754	5.29146	1.20735	0.852538	1.68489	4.05871	1.37439	1.86253	1.48608	2.17747	10.0831	1.87416	2.63922	4.52905	0.340459	2.47902	0.420742	1.02205	1.70446	0.623061	2.96457	0.730937	2.03396	1.28983	1.19484	0.529898	0.975891	1.23474	1.19343	0.508285	0.629874	0.995545	2.35535	2.45352	1.12228	1.53309	0.344854	2.72448
TG 53:3	0.0740808	0.636497	0.2369	0.299482	0.982518	0.46286	0.505421	0.96635	0.016477	0.0193953	0.978712	15.8149	27.7452	7.90024	7.79536	12.4906	24.1412	12.0353	10.0661	11.167	10.8272	47.6822	11.406	25.7021	21.9807	7.89469	11.2314	6.76066	7.62709	14.6804	7.45417	13.3094	7.20037	7.02606	11.4566	5.83053	6.75027	5.30534	13.6913	9.86821	5.33059	2.36484	13.0622	17.2367	11.9059	5.36535	6.44394	7.62237	17.7614
TG 53:4	0.0623543	0.537083	0.013761	0.0312193	0.968301	0.012558	0.0202276	0.951207	7.6363e-08	0	0.934284	4.25337	8.05906	2.18005	2.22211	3.21796	5.96235	4.10327	3.4376	3.24	3.23213	11.3854	3.54141	7.8793	5.62699	3.57122	3.17469	2.46466	2.68106	3.62114	2.36702	4.324	1.82762	2.0292	3.3335	1.79686	2.0091	2.32806	5.4583	3.38081	1.80464	0.651719	4.73292	5.38214	3.49135	1.60254	2.41941	3.02502	5.62724
TG 53:5	0.104848	0.871735	0.097744	0.150668	0.924925	0.25686	0.303595	0.960821	0.92202	0.93546	1.00092	0.963465	5.00393	0.775545	0.327632	0.476732	0.714003	0.602935	0.590917	0.507085	0.537864	1.04542	0.58475	0.574524	1.05906	0.286601	1.12687	0.393303	0.725985	0.68373	0.263718	1.65707	0.272872	1.5969	0.516108	0.927942	0.399263	0.420743	0.70293	0.431924	0.246685	0.371359	0.588481	1.42088	0.891798	0.47285	0.760141	0.26136	1.07872
TG 53:6	0.0982292	0.718381	0.00069044	0.0035641	0.941145	0.0039837	0.0068642	0.943247	7.1122e-05	0	0.953423	0.752645	3.12252	0.435843	0.167901	0.636007	0.613199	1.04451	0.666069	0.331776	0.592539	0.825933	0.449514	0.957362	1.1994	0.448664	0.801535	0.204334	0.694764	0.500032	0.201399	1.36898	0.204393	1.01035	0.452149	0.464975	0.207043	0.356249	1.08116	0.454508	0.190458	0.13695	0.618771	1.48234	0.636816	0.300923	0.76418	0.397491	1.03254
TG 54:3	0.0611046	0.636332	0.24015	0.302356	0.987753	0.32364	0.372198	0.97402	0.90262	0.918417	0.997013	131.788	159.443	90.427	136.921	105.872	266.481	105.018	71.746	136.082	95.551	443.587	145.966	294.146	159.464	90.7896	104.364	87.943	67.0651	115.054	102.862	96.6032	104.021	61.948	181.572	59.2568	77.6026	38.2468	105.411	73.6531	69.5108	47.6481	101.374	98.5657	81.2125	60.051	32.2356	88.7291	122.319
TG 54:4	0.0651621	0.636364	0.1511	0.205775	0.983952	0.46286	0.505421	0.973188	0.38277	0.414834	0.993001	110.596	182.875	73.5406	80.8339	83.0121	215.761	103.542	78.5496	104.964	79.2452	376.131	116.265	227.86	121.018	95.6757	78.9466	74.5675	63.0176	87.3147	80.9381	83.9379	66.247	50.0095	118.687	46.8991	54.4699	38.7852	99.5714	67.6208	55.0276	28.5493	100.125	88.1692	66.4718	46.4251	33.3512	94.3565	102.975
TG 54:7	0.104562	0.74471	0.0022215	0.00646512	0.936176	0.027636	0.0411127	0.941184	7.3598e-05	0	0.949349	9.92499	39.8136	6.84312	3.62185	8.48138	10.7651	18.3971	7.18839	5.60339	7.20576	14.5208	6.96061	21.7283	15.2042	8.81306	8.148	3.54059	8.26554	5.10974	3.02219	14.2614	2.24215	8.84644	5.48584	5.91571	2.24957	2.8451	14.5758	4.63193	2.85719	2.17791	7.72036	15.2153	5.12811	4.13557	5.16466	8.02074	10.1178
TG(14:0_18:2_22:6)+TG(16:1_18:2_20:5)	0.117663	0.833084	0.0023455	0.00646512	0.919997	0.030023	0.0435889	0.927503	4.381e-06	0	0.912719	0.580001	3.21115	0.549347	0.231726	0.743174	0.346438	1.00314	0.498841	0.275599	0.481585	0.491159	0.350207	1.11528	1.09053	0.222417	0.556669	0.219106	0.843849	0.298477	0.143174	1.05296	0.187949	0.925787	0.34169	0.484471	0.158381	0.195607	1.13356	0.271534	0.142734	0.235005	0.356431	1.53967	0.330575	0.330961	0.47981	0.340907	0.919225
TG 54:9	0.131169	0.932299	0.00011418	0	0.902785	0.0026128	0.00523431	0.912146	4.8306e-07	0	0.89256	0.106091	0.695246	0.115276	0.0250628	0.0734461	0.0542696	0.232861	0.0729429	0.0508832	0.0882294	0.0582852	0.0642906	0.177135	0.142564	0.0805165	0.161468	0.0406481	0.153792	0.0427968	0.0163928	0.307323	0.0170094	0.208856	0.0741823	0.0994811	0.0193009	0.0583192	0.214186	0.0488561	0.0185961	0.0406937	0.06013	0.29551	0.068152	0.0756755	0.167708	0.0781822	0.161261
TG 55:1	0.174406	0.807006	0.094484	0.146809	0.985064	0.34404	0.391934	0.972077	0.94797	0.952569	1.00393	0.237651	0.501967	0.173038	0.121279	0.232319	0.39175	0.224528	0.271514	0.181742	0.309865	1.3991	0.294502	0.32556	0.503299	0.135213	0.355716	0.12583	0.123309	0.19246	0.102477	0.29724	0.137157	0.240498	0.245057	0.120387	0.073959	0.195903	0.157794	0.12993	0.0787949	0.0895612	0.116106	0.271047	0.373299	0.191412	0.262876	0.104291	0.290363
TG 55:2	0.112265	0.938713	0.052211	0.09035	0.982823	0.43839	0.481916	0.96567	0.76902	0.789835	0.99163	0.748299	1.37248	0.49087	0.447893	0.729968	1.72795	0.625513	0.56905	0.605692	0.782161	4.96839	0.819604	1.61683	1.54271	0.319246	0.935691	0.298034	0.477771	0.765942	0.385647	0.864916	0.516367	0.528089	0.81224	0.359236	0.301722	0.480641	0.621996	0.386153	0.197498	0.220275	0.414911	0.937215	0.801097	0.384154	0.536852	0.238127	0.931947
TG 55:6	0.0781348	0.521662	0.0092652	0.0219474	0.957091	0.25686	0.303595	0.972188	0.0016404	0.00259813	0.960198	0.921576	3.04789	0.707841	0.497598	0.947755	0.889772	1.11032	0.699266	0.637786	0.827228	1.12509	0.627454	1.37586	1.46831	0.380063	1.13676	0.617641	1.02392	0.952532	0.449175	1.70858	0.337389	1.21657	0.642337	0.705868	0.45862	0.681502	1.65156	0.562798	0.376703	0.286463	0.887989	1.75529	0.739856	0.45489	1.03866	0.464925	1.42109
TG 55:7	0.0931728	0.622226	6.1984e-05	0	0.932699	0.0067659	0.0114921	0.938774	3.4609e-06	0	0.933322	0.532776	1.71102	0.447825	0.19362	0.866045	0.498981	0.928647	0.424334	0.31275	0.556466	0.623552	0.30261	1.20256	1.10928	0.239839	0.561943	0.259603	0.728757	0.482197	0.206147	0.924473	0.256277	0.733657	0.357128	0.354982	0.201381	0.343003	1.34986	0.326499	0.200601	0.118086	0.486461	1.30024	0.395312	0.244907	0.558968	0.299563	0.891929
TG 55:8	0.127844	0.718077	0.00042531	0	0.938866	0.10453	0.139	0.952202	9.9861e-05	0	0.93756	0.109269	0.467778	0.105368	0.0239194	0.216178	0.077962	0.271303	0.105293	0.0543504	0.120711	0.107091	0.068737	0.267275	0.24809	0.0666393	0.122151	0.046946	0.173672	0.0899102	0.0396148	0.244192	0.0497736	0.178851	0.0729024	0.071575	0.0370033	0.0883972	0.341048	0.0734013	0.0345026	0.027102	0.117683	0.366641	0.0800296	0.0459182	0.169002	0.0702968	0.208324
TG 56:1	0.11659	0.782257	0.020084	0.0412871	0.984035	0.2816	0.33032	0.979945	0.39172	0.422388	1.01654	0.671511	1.67856	0.498049	0.383601	0.586443	1.36536	0.663302	0.904525	0.558506	0.810435	3.81888	1.06756	1.4181	1.41103	0.345859	1.01052	0.296792	0.341334	0.566751	0.333651	0.979978	0.815565	0.867363	2.42614	0.44972	0.22022	0.440176	0.516457	0.355203	0.46152	0.481957	0.341704	0.797706	0.976219	0.567552	0.545616	0.332691	0.838504
TG 56:2	0.101154	1.01435	0.032585	0.0617085	0.980219	0.63613	0.676561	0.968239	0.5353	0.566231	0.998782	2.48535	5.01908	1.85094	1.88576	2.38998	7.88479	2.40597	2.37954	2.46956	2.59476	19.685	3.71851	8.46304	5.45995	1.6125	3.17739	1.08524	1.58772	2.34369	1.57518	3.24098	2.57295	1.83924	5.93742	1.3412	1.05204	1.81219	2.19753	1.13416	1.1478	1.25977	1.31106	3.13835	2.54675	1.69158	1.44075	1.12778	3.06596
TG 56:3	0.0724691	0.9286	0.17833	0.234892	0.986912	0.84479	0.867894	0.971694	0.27437	0.30227	0.998329	5.49992	7.81017	4.02467	5.26713	5.03909	15.7569	5.19684	3.95136	5.99025	4.89498	31.499	7.79032	23.6557	8.84825	4.15247	5.32384	3.57278	4.18791	5.89552	4.15787	5.34623	6.34061	3.02983	8.56144	2.41653	2.92706	2.59597	5.60135	2.37536	2.36412	2.26858	3.63881	4.91573	4.24368	2.60067	1.84442	3.00892	5.91538
TG 56:4	0.0705409	0.697675	0.12717	0.179522	0.977046	0.95447	0.960913	0.976091	0.59597	0.629195	0.996099	6.66101	10.7466	4.61241	5.57973	4.88281	15.1868	6.55736	5.04028	6.56606	4.99555	24.9471	6.76841	18.9926	9.46279	4.10087	5.16371	4.36396	6.23769	5.97727	4.43774	6.09706	4.3316	3.64302	6.82132	3.00349	3.31031	2.68193	7.51554	3.00943	2.79496	2.58491	5.07023	5.85743	4.27429	3.14058	2.24013	4.33381	6.92383
TG 56:7	0.0827044	0.604823	0.0064406	0.0160385	0.977607	0.039823	0.0565424	0.9791	1.7525e-06	0	0.949126	9.73532	16.7203	13.3395	9.19927	21.4603	17.1475	17.8332	8.58368	11.7967	13.4261	18.6219	8.22347	41.2968	31.1077	5.01477	8.70331	7.11506	16.9859	10.5814	6.65984	14.5707	8.89789	14.5138	8.47219	8.41487	3.98501	3.08182	21.3886	5.66281	6.23232	4.52275	10.3379	21.4377	6.56081	5.47864	4.97669	6.38301	15.5475
TG 56:8	0.104742	0.659247	0.00051101	0.0035641	0.93952	0.074034	0.0998641	0.951577	0.00035318	0	0.952305	8.54029	31.2216	9.49486	4.44899	12.3496	11.7412	18.7579	8.37172	7.41154	7.86293	15.6858	7.09747	32.3159	16.8848	5.4116	7.55148	6.02351	10.7881	6.17061	4.19394	12.9022	3.84178	8.24187	5.68083	5.52984	2.47755	3.83455	17.4757	4.25381	3.72567	2.65114	8.50285	17.0959	4.42784	4.17996	5.06996	7.3279	11.0725
TG 56:9	0.115497	0.801537	0.00075475	0.0035641	0.923095	0.12514	0.162891	0.941699	2.4734e-05	0	0.926439	1.28007	7.88161	1.6664	0.557718	1.43753	1.31239	3.61083	1.07213	0.943033	1.16398	1.24039	1.07708	4.38553	2.20937	0.933295	1.51663	1.0553	2.00908	0.751462	0.506096	2.77255	0.414065	1.87149	0.817158	1.0403	0.357905	0.785889	2.75645	0.594581	0.494222	0.547759	1.01673	3.45194	0.65633	0.760638	1.24861	1.29802	1.7198
TG 57:6	0.102735	0.465429	0.0032326	0.00919853	0.95323	0.10807	0.142069	0.963024	0.10109	0.11383	0.976906	0.239826	0.523832	0.250005	0.164342	0.250437	0.340419	0.283709	0.189376	0.222037	0.228543	0.288715	0.184926	0.426567	0.4599	0.137171	0.323616	0.191548	0.449466	0.383359	0.147877	0.477832	0.138421	0.342901	0.186335	0.188051	0.156712	0.305875	0.520038	0.184132	0.12324	0.110584	0.271018	0.644449	0.19474	0.114111	0.374229	0.151988	0.456904
TG 58:3	0.155106	1.0075	0.085225	0.135805	0.975096	0.4054	0.449162	0.96884	0.65959	0.693249	0.994192	0.597915	1.67922	0.424444	0.56626	0.585241	1.79553	0.656267	0.749398	0.66679	0.817105	4.44018	1.15574	2.91564	1.21739	0.876974	0.731583	0.472537	0.380953	0.405682	0.361495	0.688709	0.653767	0.411421	1.65259	0.275202	0.17444	0.442498	0.584934	0.179644	0.17512	0.253842	0.295541	0.776511	0.499178	0.392808	0.303838	0.38583	0.672494
TG 58:4	0.117175	0.903181	0.027066	0.0533602	0.978898	0.39172	0.43707	0.96435	0.7628	0.785607	0.99705	0.449852	1.20946	0.34444	0.418078	0.397321	1.37664	0.541798	0.563987	0.49733	0.480886	2.9773	0.769846	2.02615	0.86935	0.544246	0.443914	0.338571	0.441597	0.432083	0.304555	0.579704	0.334973	0.329667	0.614286	0.234572	0.17458	0.402115	0.509333	0.175491	0.164214	0.200603	0.281594	0.600761	0.34878	0.282929	0.308776	0.30567	0.507525
TG 58:5	0.0871504	0.807099	0.036049	0.0658421	0.970939	0.85118	0.871909	0.967422	0.088226	0.100813	0.981437	1.03974	2.32561	0.954418	1.25945	0.707233	3.49445	1.06339	1.13753	1.40328	0.938587	5.94728	1.26474	3.30461	2.3657	0.51424	0.937801	0.683364	1.8857	1.13681	0.611175	1.5827	0.689998	0.852856	0.910816	0.673798	0.474693	0.490345	0.980237	0.435922	0.519951	0.546103	0.921458	1.34534	0.669183	0.583141	0.548379	0.642151	1.2752
TG 58:6	0.081693	0.584538	0.072724	0.117988	0.971492	0.52461	0.565698	0.971566	0.0026128	0.00383742	0.968676	2.15837	3.6995	2.31876	3.35007	2.19849	6.23142	3.04292	2.47416	2.90652	2.14816	8.87721	2.39604	6.50284	5.2473	1.16864	2.06677	2.02678	4.74052	2.59316	1.60439	3.18511	1.77139	1.74318	2.00872	1.58855	1.3164	1.13148	2.53208	1.12366	1.51395	1.08668	2.61032	2.93679	1.3239	1.29842	1.31016	2.12403	3.08711
TG 58:7	0.0841429	0.571454	0.0071059	0.0181304	0.964409	0.082306	0.110303	0.967022	0.0004124	0	0.96398	1.50978	2.57596	2.26632	2.02316	2.30782	3.96369	2.33631	1.1182	2.19443	1.62364	3.38208	1.45696	6.57025	3.7876	0.902648	1.4167	1.31845	3.12236	1.97074	1.1985	2.12474	1.34872	1.81736	1.70833	1.16872	0.87252	0.47462	2.2079	0.805458	0.988329	0.994982	1.45474	2.83082	0.895788	0.933369	0.773973	1.19288	2.14992
TG 60:13	0.140046	0.965255	9.3355e-05	0	0.912607	0.072724	0.0988344	0.960149	8.1227e-06	0	0.896871	0.0035421	0.0247927	0.0220053	0.00469138	0.0254898	0.00338529	0.0450767	0.00629583	0.00765467	0.0107449	0.0011818	0.00581848	0.0470342	0.0168512	0.00228405	0.00864863	0.01729	0.0397112	0.00551211	0.00452913	0.0191674	0.00630242	0.0211401	0.00257597	0.00724408	0.00086593	0.00921447	0.0573324	0.00143699	0.00336084	0.00364811	0.00417554	0.0379597	0.000798592	0.00584798	0.0171817	0.00673773	0.0175195
TG 60:3	0.0674771	0.88415	0.061766	0.103416	0.985944	0.32364	0.372198	0.985585	0.50357	0.537514	1.01189	0.0710106	0.141648	0.0434464	0.0805335	0.0678592	0.13359	0.065436	0.078732	0.081944	0.0873533	0.384473	0.133264	0.285933	0.0906723	0.0862076	0.0757662	0.0547464	0.037675	0.050384	0.049967	0.0719278	0.130591	0.0648117	0.264848	0.0387921	0.0268654	0.0561893	0.078052	0.0274325	0.0252398	0.0371069	0.0332768	0.0523206	0.0544042	0.0381507	0.04224	0.0535343	0.0780424
TG 60:5	0.123959	0.995501	0.13128	0.183929	0.972178	0.20319	0.247518	0.953202	0.31571	0.345858	0.978325	0.0855896	0.313105	0.0712241	0.104272	0.0775954	0.289115	0.124748	0.136315	0.11218	0.111428	0.798335	0.176615	0.491398	0.21658	0.0874781	0.086617	0.0821753	0.154795	0.08323	0.0437228	0.162086	0.090564	0.0993623	0.142076	0.055293	0.027941	0.0809779	0.104017	0.0316377	0.0344338	0.0603198	0.0612655	0.147827	0.0504487	0.0604555	0.0778672	0.0679009	0.108856
TG 60:8	0.116987	0.579247	0.022856	0.0461106	0.967237	0.45298	0.497108	0.969863	0.015757	0.0193953	0.956376	0.186937	0.433196	0.34011	0.41562	0.233843	0.390395	0.364753	0.223563	0.336631	0.225518	0.318993	0.230834	0.859574	0.588418	0.0969629	0.302434	0.251391	1.1332	0.289772	0.13188	0.480045	0.331812	0.308768	0.22549	0.219993	0.176742	0.134435	0.434918	0.0824194	0.100865	0.213006	0.180185	0.493145	0.133349	0.185351	0.253937	0.21879	0.446079
TG 62:11	0.204222	1.03233	0.013147	0.0297857	0.930185	0.036779	0.0533875	0.936796	0.022856	0.0274814	0.933954	0.00168505	0.0138023	0.0515171	0.0409712	0.0514196	0.0198051	0.0649459	0.0295039	0.0186153	0.0263097	0.00954353	0.0104232	0.0786222	0.0701089	0.00185279	0.0251201	0.0267082	0.272307	0.0289051	0.00814876	0.0676835	0.0309166	0.042365	0.00452708	0.0325811	0.0192065	0.0157581	0.0427478	0.00361663	0.00781898	0.0254935	0.0159826	0.0609298	0.00541768	0.0212654	0.0464668	0.0230411	0.0568268
TG 62:12	0.173879	1.07634	0.014077	0.0312193	0.911012	0.14426	0.184196	0.924883	5.5872e-05	0	0.876754	0.00809569	0.0374166	0.0900613	0.0275135	0.0908585	0.0144302	0.116697	0.019329	0.024053	0.032664	0	0.0191663	0.190921	0.0832156	0.00436368	0.025394	0.0653744	0.33878	0.0315364	0.0135118	0.084276	0.0246422	0.0529346	0.00890856	0.026124	0.00898827	0.0183385	0.126957	0.00291169	0.0097409	0.0202231	0.0124738	0.11131	0.00324945	0.0216404	0.0449972	0.0159619	0.0678696
TG 62:13	0.145758	1.20154	0.00055966	0.0035641	0.905951	0.044788	0.0631818	0.954964	4.078e-05	0	0.884402	0.00239585	0.0375716	0.0725397	0.0216416	0.162631	0.00747935	0.105944	0.0075732	0.0218896	0.0451382	0.00419638	0.00870828	0.335384	0.0604186	0.00997816	0.00844564	0.0388542	0.191261	0.0265725	0.0148797	0.0465492	0.0557507	0.0663639	0.00609921	0.0138699	0.00234339	0.00507955	0.185323	0.00179661	0.0110913	0.0125862	0.0091317	0.105845	0.0006795	0.0126835	0.0115071	0.0165863	0.0391161
TG 62:14	0.148571	1.06023	0.00087443	0.0035641	0.931023	0.067672	0.0929705	0.966078	0.00010679	0	0.89443	0.00020158	0.00904785	0.0198443	0.00448622	0.0219967	0.000305051	0.0237423	0.00498643	0.00558621	0.00644398	0.00305407	0.00282875	0.042219	0.0107506	0.00113558	0.00266758	0.0136251	0.0365802	0.00359043	0.0020513	0.00946503	0.00627778	0.0168115	0.000190435	0.00515069	0.000253518	0.00309856	0.0319005	0.000887161	0.00199062	0.00307636	0.000408824	0.0230975	0.00026248	0.00285657	0.00864073	0.00123828	0.00781847
TG 49:1	0.0675763	0.824011	0.068907	0.112835	0.977025	0.0045303	0.00840726	0.950062	6.9716e-06	0	0.964864	19.0053	44.6977	8.53276	5.01376	14.2027	20.2105	10.9742	17.1245	9.28247	18.9431	66.2563	11.8327	8.94522	35.9357	3.76643	21.8324	3.06324	9.22166	12.6927	4.38471	21.2572	6.02773	23.4713	10.8358	13.7774	5.90014	5.40313	9.7054	13.6981	3.90325	3.47749	10.7116	17.4218	27.2126	7.10324	13.383	3.26365	20.7121
TG 49:3	0.107543	0.693399	0.020974	0.0429265	0.968283	0.0018332	0.00359483	0.94486	3.1977e-06	0	0.953266	4.23845	9.82574	1.33672	0.826745	2.73428	2.96508	3.08495	3.2424	1.46078	3.04165	7.60344	1.86103	2.25771	5.90554	1.25605	3.45858	0.542494	2.08255	2.30647	0.803196	4.40105	0.852511	3.37161	1.94916	2.05813	1.18411	1.02853	2.8808	2.5574	0.706847	0.466136	2.76205	4.57721	4.29503	1.27418	2.85619	1.24347	4.19259
TG 51:5	0.109858	0.770815	0.0041947	0.0117465	0.94957	0.0144	0.0217026	0.939399	2.2185e-05	0	0.944689	0.839228	3.32276	0.333756	0.138469	0.541747	0.633394	0.99458	0.693081	0.309884	0.558799	1.0791	0.434232	0.850891	1.05746	0.60299	0.85696	0.151137	0.524144	0.500249	0.214266	1.35746	0.18251	0.857542	0.496449	0.416864	0.224055	0.358097	0.889969	0.581829	0.195591	0.111904	0.610479	1.24836	0.785209	0.31177	0.844497	0.422147	1.00069
TG(16:0_10:0_22:6)	0.28208	1.02936	0.0039837	0.0117465	0.921017	0.16306	0.204732	0.935912	0.085225	0.0979144	0.95313	0.00888381	0.034645	0.00890133	0.00489137	0.00839706	0.00665573	0.0207856	0.0387175	0.00428672	0.0240056	0.0128932	0.00817076	0.0144072	0.0198117	0.00103421	0.0161005	0.000749193	0.0190926	0.00420532	0.00176126	0.0374182	0.00463267	0.0748416	0.0192061	0.0176938	0.00100481	0.00438843	0.0169549	0.00530179	0.00199062	0.00631417	0.00805578	0.0007464	0.0125847	0.0177392	0.0388239	0.00201765	0.0336953
TG 45:3	0.118662	1.47072	0.13338	0.185488	1.00556	0.65959	0.693249	0.969852	0.0076448	0.0100482	0.966662	0.0952698	0.331029	0.0728889	0.03295	0.0492047	0.0733478	0.100642	0.156982	0.0499125	0.0984101	0.84338	0.0389866	0.0500505	0.153718	0.0161544	0.0789918	0.00593458	0.0863978	0.0307944	0.00786712	0.289949	0.0170363	0.0794385	0.0242075	0.0824095	0.0143795	0.0568037	0.0402489	0.0295537	0.00401785	0.0197796	0.0378799	0.109183	0.0893235	0.0470571	0.0894297	0.0083251	0.142326
TG 42:0	0.103632	1.1407	0.0094879	0.0219474	0.922837	0.00025781	0	0.91907	0.00011043	0	0.953451	1.35107	5.04519	0.289134	0.138336	0.282801	0.589887	0.976774	2.81907	0.176497	0.839188	2.47153	1.16544	1.53691	2.36319	0.116172	1.84951	0.0579348	0.318278	0.626127	0.22082	1.08613	0.15072	4.25382	0.661415	1.11504	0.156768	0.216693	0.660554	0.564551	0.0414355	0.389273	0.502937	0.805674	2.93086	2.27381	2.02059	0.0809471	1.58291
TG 44:0	0.0762102	1.03258	0.00071129	0.0035641	0.955211	0.00016963	0	0.940891	0.00035318	0	0.973402	7.67307	22.4204	1.87722	0.814013	1.94148	5.38517	4.75779	11.6777	1.4902	6.04377	15.703	5.54959	6.39137	13.6319	0.455442	7.5552	0.216363	1.80677	2.39335	0.70716	7.02135	0.783019	14.423	3.15818	6.49569	0.802341	0.781406	2.75001	2.91584	0.226682	1.31688	2.41675	4.13697	11.6936	8.21919	7.08051	0.531713	7.42566
TG 46:0	0.0606659	0.876342	0.51931	0.589708	1.00609	6.1984e-05	0	0.952404	7.3218e-09	0	0.907439	11.3919	24.2729	3.98886	3.10365	4.23987	9.87297	6.3621	19.3993	4.50994	12.2219	23.6004	10.0793	6.50471	20.7197	1.00114	11.6105	0.780614	3.85891	3.63304	1.35388	13.1233	1.40438	25.0619	4.88131	13.4966	1.5866	1.78672	4.1404	5.28879	0.831015	3.76642	4.34024	6.36787	17.5396	7.80334	7.55299	0.904171	12.6663
TG 46:1	0.0807086	0.9295	0.0017343	0.00646512	0.965444	0.00019951	0	0.938651	2.4195e-06	0	0.950624	41.1698	91.0093	9.57517	7.00237	11.9095	32.4679	23.0444	36.2289	9.98166	29.0396	89.9922	25.3945	40.2208	65.1201	3.0235	33.0216	1.08925	11.6649	11.1971	3.17919	35.5968	6.34935	46.885	21.4454	29.6093	7.09461	3.21015	14.8405	14.6721	2.23284	6.39923	12.0706	24.6412	41.7042	31.4596	21.0802	4.29648	35.1838
TG(16:0_14:0_18:1)	0.0651207	0.78441	0.053208	0.0905779	0.986166	0.00017525	0	0.946306	3.345e-08	0	0.944835	99.2646	185.884	41.5713	40.8333	50.0162	113.695	56.558	89.6162	48.4299	85.2915	296.544	74.2007	70.935	169.78	15.0671	87.5466	11.6456	44.7015	44.0047	16.259	97.0761	23.8832	116.235	57.0967	86.7874	26.0757	16.1601	43.518	48.7402	18.5905	32.21	44.9958	68.4249	106.391	50.3355	43.8242	17.2784	92.6614
TG 48:0	0.212093	0.729633	0.78152	0.834	1.07255	0.3317	0.380341	1.02976	0.00016963	0	0.941126	21.3606	27.8229	15.231	10.5148	16.8184	18.8315	16.5533	41.8152	15.6213	32.2634	30.0512	27.8904	16.974	24.6104	1.84159	19.0835	2.90737	9.30512	10.5315	4.17297	27.7366	3.77072	45.0473	9.21637	30.5812	3.93717	4.37276	8.44232	12.9115	4.10607	16.9076	10.4045	13.6346	30.2246	13.8839	12.33	2.76114	22.7231
TG 50:1	0.0544055	0.859085	0.096103	0.149373	0.986053	0.0084202	0.0129302	0.956753	2.9538e-06	0	0.960751	166.749	307.933	108.235	102.321	126.12	271.932	116.445	153.092	135.584	175.922	794.565	171.637	168.079	288.431	34.2079	153.883	55.5747	82.6418	100.597	60.4932	158.117	61.2786	186.777	89.4447	143.25	54.2453	39.8243	88.3993	101.618	67.5049	88.5505	97.0192	110.437	156.507	82.697	57.4193	45.928	142.775
TG(16:0_16:0_22:6)	0.0708337	0.638278	0.0045303	0.0139933	0.965745	0.10109	0.134131	0.966752	0.0025435	0.00383742	0.99087	14.038	72.5607	17.0249	11.1614	12.7555	24.7058	18.8056	18.3916	14.4758	12.9011	36.2856	17.065	30.5352	25.8282	6.78524	17.7364	11.0102	17.6414	12.2295	7.85464	30.7557	5.93789	23.7046	10.7541	17.5206	6.11438	7.09245	20.3001	8.05478	7.31408	8.23025	16.1357	25.976	12.1288	10.6738	9.17129	9.54796	19.006
TG 51:2	0.0761837	0.710088	0.12315	0.175654	0.984198	0.039042	0.0556952	0.955675	9.3355e-05	0	0.972255	36.3046	66.3881	17.3927	13.5566	26.5299	48.775	20.6911	20.318	21.7324	27.8471	106.296	22.9943	37.6864	57.3602	9.81118	29.0372	9.59653	16.0362	30.1069	11.6662	34.7533	13.2139	23.7831	23.3707	17.3931	13.2554	7.52782	22.8412	19.8781	9.44631	5.65391	23.2274	33.9335	32.4967	10.4678	12.3964	9.50379	35.1214
TG 52:3	0.0629819	0.495599	0.50879	0.581515	0.98794	0.19185	0.236177	0.974237	0.057354	0.0662089	0.987348	350.628	522.182	236.456	219.169	272.542	521.62	306.451	279.078	316.312	266.909	953.657	290.751	541.436	457.035	204.788	258.115	201.742	209.6	290.343	235.084	319.286	199.981	205.827	266.141	202.94	177.935	115.064	288.332	228.742	204.127	113.958	317.821	296.067	281.826	164.704	127.116	225.203	320.124
TG(16:0_18:1_20:4)	0.0691984	0.730597	0.018404	0.0379091	0.969476	0.4054	0.449162	0.967456	0.058432	0.0671833	0.979643	53.0313	103.854	29.7484	29.1108	35.6155	107.174	68.7861	47.4679	46.6162	36.9307	204.017	56.4984	125.84	57.9904	65.4518	36.6628	32.5632	30.5052	38.6249	35.1283	45.417	22.4923	21.6596	54.0559	19.9477	21.1384	19.7364	56.2205	36.7384	26.2071	8.32097	56.8601	43.5986	33.1267	21.2824	18.4142	60.7122	47.699
TG 56:5	0.0789073	0.703951	0.12118	0.174592	0.971371	0.94797	0.957182	0.974691	0.30023	0.330079	0.991811	12.3413	28.2557	8.96209	8.42836	6.72309	30.413	10.1947	10.0087	11.6392	8.30738	38.479	10.5407	24.5096	18.4494	5.07302	9.02777	6.68388	10.0578	9.93973	5.51474	14.2997	3.79582	8.18401	10.1695	7.50342	4.67095	3.17253	9.41941	5.13849	4.88213	3.80122	10.2154	10.8628	8.28413	5.06457	3.82914	7.48532	10.9502
TG(16:0_18:1_23:1)	0.212786	1.06806	0.1511	0.205775	0.975704	0.36957	0.414758	0.956775	0.94797	0.952569	1.00109	0.18552	0.436484	0.136723	0.111804	0.191403	0.36944	0.180119	0.193402	0.165689	0.254031	1.49844	0.275846	0.384275	0.404507	0.154564	0.266136	0.115541	0.0964234	0.12659	0.0877507	0.207198	0.104081	0.146492	0.241202	0.0733455	0.0431315	0.103661	0.114123	0.0651749	0.0381946	0.0725119	0.0775087	0.200342	0.223049	0.113481	0.126819	0.0992888	0.210939
TG 58:1	0.165345	0.853115	0.10629	0.15843	0.980358	0.23368	0.280397	0.981119	0.94148	0.950114	1.0101	0.301491	0.788946	0.198638	0.19634	0.252682	0.500935	0.285653	0.414759	0.250543	0.391742	1.49988	0.498317	0.767513	0.617451	0.194594	0.422216	0.190456	0.109249	0.169367	0.0924044	0.359704	0.492061	0.370265	1.32437	0.196656	0.0635857	0.093216	0.177069	0.089391	0.132076	0.280249	0.117306	0.237208	0.331016	0.215338	0.188951	0.158219	0.352165
TG 58:2	0.157339	1.16156	0.014729	0.0330952	0.970469	0.17833	0.220911	0.959666	0.64782	0.682364	1.01085	0.618775	1.7454	0.398157	0.478858	0.537443	1.40114	0.596896	0.790257	0.570642	0.776176	4.29799	1.1009	2.05899	1.23842	0.584982	0.769044	0.356559	0.278676	0.321893	0.255444	0.767275	1.24079	0.601381	4.67239	0.345282	0.153183	0.259169	0.448588	0.196039	0.214491	0.367751	0.254124	0.638196	0.55608	0.404595	0.33158	0.333146	0.702297
TG 40:2	0.156012	0.564384	0.0064406	0.0160385	1.08824	0.00049569	0	1.14942	2.5863e-10	0	1.56045	0.61913	0.940949	0.2187	0.173113	0.196741	0.410263	0.171239	0.493893	0.328569	0.239484	0.413522	0.441256	0.374442	0.369618	0.229773	0.36287	0.268826	0.149168	0.256883	0.126831	0.438546	0.239391	0.437986	0.248932	0.357556	0.247591	0.0574819	0.182727	0.153028	0.10854	0.272397	0.358522	0.686378	0.321154	0.145383	0.17369	0.156031	0.225386
TG(16:0_7:0_16:0)	0.174763	1.28431	0.0076053	0.0202182	0.864536	0.029657	0.0435889	0.895833	0.19912	0.220114	0.925726	0.00799828	0.021811	0.003537	0.000751523	0.00372025	0.00262531	0.00501629	0.0277955	0.00123167	0.00549629	0.0182358	0.00791604	0.00289075	0.0133184	0.00301347	0.0208784	0.000639801	0.00325377	0.00904425	0.00247608	0.0116612	0.000958073	0.0528308	0.00524169	0.00678022	0	0.00407232	0.00356093	0.00540358	0	0.0204741	0.00696222	0.00360383	0.0359434	0.0107138	0.0244914	0.000934018	0.0113243
TG(16:0_7:0_18:1)	0.140708	1.32192	0.12027	0.174592	0.917591	0.79507	0.826721	0.964243	0.0082284	0.0100482	0.909306	0.0158562	0.0432313	0.00280776	0.00422191	0	0	0.0101558	0.0388031	0.00158911	0.0103898	0.0300488	0.0118991	0.00980709	0.0248838	0.00203804	0.0239986	0.00209379	0.00674434	0.00984228	0.00468487	0.0382156	0.0017334	0.0866036	0.0129436	0.0123546	0.00286321	0.0071529	0.00661146	0.00588729	0.00165807	0.0132849	0.00736135	0.0133554	0.0440739	0.0111483	0.0280636	0	0.0234492
TG(16:1_20:4_20:5)	0.128718	0.917744	0.0002419	0	0.918034	0.018003	0.0270975	0.931696	8.7111e-07	0	0.912423	0.147204	1.1119	0.247475	0.050561	0.129558	0.0990918	0.511485	0.101417	0.0979526	0.13705	0.0480661	0.118845	0.404342	0.208994	0.117667	0.237502	0.13063	0.273645	0.0779702	0.0456518	0.485092	0.0349805	0.302698	0.0922678	0.150468	0.0363155	0.122644	0.398641	0.061701	0.0455578	0.0798323	0.105485	0.521076	0.0828474	0.116373	0.251998	0.171828	0.228886
TG 53:2	0.0825905	0.77127	0.23368	0.298404	0.985883	0.49838	0.539392	0.966815	0.48809	0.521785	0.991897	18.0851	30.6804	9.52029	8.80227	14.2554	32.0732	10.3286	8.65351	13.9164	14.0097	68.42	13.7576	31.0668	30.159	6.0023	14.6727	6.50164	7.62483	18.9755	7.47504	17.7303	8.99837	10.007	14.0474	6.72246	7.04652	4.38889	12.4645	9.64381	5.60833	3.58986	12.0285	19.1782	15.186	5.93855	5.94564	5.79808	19.4636
TG(17:0_18:1_20:4)	0.0883265	0.534711	0.059526	0.100482	0.961407	0.64782	0.684091	0.972251	0.94148	0.950114	1.00145	0.817469	2.60125	0.673798	0.405748	0.502315	0.947523	0.537919	0.513075	0.635558	0.503305	0.985698	0.545897	0.803303	1.01334	0.229262	0.775955	0.462454	0.93956	0.775599	0.348153	1.29111	0.36951	0.898231	0.53065	0.56721	0.398413	0.563899	0.693243	0.361884	0.218317	0.313694	0.596298	1.43035	0.596557	0.403835	0.628971	0.253102	1.01008
TG(18:0_16:0_18:1)	0.0520578	0.84846	0.065256	0.106713	0.994404	0.12921	0.167579	0.974878	0.091312	0.10368	0.991669	68.2331	151.434	46.8403	45.2023	51.7779	164.177	50.2114	71.2277	67.1743	65.4653	291.3	74.5811	113.424	134.911	8.60489	65.2232	16.2549	20.7038	46.494	23.5518	92.2364	17.8752	70.7893	43.1948	54.9435	16.264	12.2358	31.3735	36.2952	28.4123	41.4282	35.1049	50.6911	71.3747	42.5943	23.7706	13.6343	79.0096
TG 54:0	0.214768	0.44307	0.6655	0.730847	1.01739	0.3079	0.356767	0.992538	0.67144	0.703033	0.98096	0.269018	0.457614	0.329772	0.232865	0.371386	0.296367	0.375588	0.604161	0.303431	0.41205	0.774608	0.456337	0.52333	0.51044	0.164446	0.409761	0.176713	0.211196	0.370444	0.201732	0.555206	0.208656	0.551576	0.419444	0.292384	0.134227	0.311482	0.350966	0.316494	0.447311	0.250871	0.256702	0.396037	0.70757	0.365546	0.417742	0.187617	0.56576
TG 55:4	0.0660825	0.454718	0.074034	0.119143	0.971853	0.68338	0.715606	0.975327	0.51404	0.545389	0.991918	0.663566	1.42327	0.456871	0.416619	0.525312	0.90464	0.580761	0.534859	0.523245	0.516899	1.68579	0.555691	1.03532	0.918769	0.337193	0.601188	0.358793	0.662413	0.665124	0.507118	0.849021	0.307126	0.536202	0.518553	0.358541	0.394071	0.595545	0.767192	0.400851	0.213792	0.197228	0.495486	0.848287	0.589234	0.310413	0.559119	0.31285	0.837248
TG 54:1	0.0757554	0.990964	0.050265	0.0879747	0.988436	0.091312	0.121236	0.971707	0.51404	0.545389	1.00408	5.99058	14.4501	4.45543	4.90439	5.47998	21.0352	5.33799	6.34705	6.30136	6.11862	43.0324	8.42308	13.4155	13.5417	1.14787	7.88344	1.50295	2.49318	4.92664	2.62704	8.25728	2.49158	5.85928	7.83454	4.30519	1.93235	3.03867	3.97137	3.64223	4.83909	3.98466	2.98844	6.2102	7.60362	4.69835	3.85533	1.66986	8.48866
TG 54:2	0.0671182	0.851908	0.12118	0.174592	0.986038	0.2816	0.33032	0.966955	0.6774	0.707541	0.995628	57.0831	91.4455	40.3816	53.3078	47.9478	158.893	44.9673	35.8686	65.8055	47.7427	272.309	70.4704	145.34	100.791	18.3673	52.7445	24.7248	22.8095	48.8589	34.3043	56.6242	33.365	34.0451	77.0878	29.8039	24.5165	12.8111	36.0302	30.6157	30.3087	23.1104	34.7442	45.6189	44.9203	30.4714	14.9396	22.0246	62.5385
TG(18:0_20:4_22:6)	0.104274	0.733756	0.018404	0.0379091	0.958541	0.63613	0.676561	0.994188	0.012272	0.0146745	0.958695	0.0857395	0.168176	0.368757	0.219793	0.340902	0.179641	0.335616	0.106622	0.260923	0.114507	0.0542111	0.143207	0.715868	0.415776	0.0745625	0.115139	0.278158	0.665917	0.21237	0.144787	0.275185	0.16662	0.321671	0.0955383	0.150068	0.080513	0.0569607	0.5059	0.055193	0.0812147	0.146789	0.131972	0.54333	0.0557529	0.09722	0.114914	0.0853599	0.278672
TG(18:1_18:1_22:6)	0.0832855	0.696051	0.00039986	0	0.958615	0.065256	0.0894554	0.966734	9.8681e-07	0	0.935341	2.17372	4.46741	3.87328	2.99144	4.79363	4.81117	4.57163	1.86528	3.09944	2.57869	5.33282	2.70101	16.7779	5.74891	1.77836	2.0719	3.62714	5.10161	3.02849	2.18908	3.50948	3.06334	3.12966	2.52582	1.76349	1.26259	1.13544	6.30616	1.20094	1.56042	1.43199	2.15804	5.46868	1.29985	1.36776	1.29815	2.01428	3.7266
TG 59:2	0.240383	1.05775	0.2369	0.299482	0.97917	0.36957	0.414758	0.954657	0.88327	0.900271	1.00187	0.106342	0.248574	0.0780042	0.0723234	0.103361	0.220018	0.0980168	0.100573	0.103119	0.136116	0.835357	0.162764	0.298634	0.211071	0.0898943	0.146359	0.0675981	0.0433822	0.0675739	0.0453166	0.12113	0.0865707	0.0784942	0.285856	0.0478196	0.0247241	0.0418297	0.0639973	0.0341003	0.0261267	0.0688212	0.0394449	0.0999554	0.105689	0.0651629	0.0704278	0.0607774	0.113419
TG 60:2	0.234704	1.00622	0.10807	0.160843	0.975313	0.47791	0.520433	0.976921	0.41935	0.450317	1.0097	0.30497	0.672528	0.217166	0.25726	0.267597	0.541595	0.295021	0.314966	0.279289	0.388626	1.63864	0.502752	0.986337	0.540366	0.31475	0.384248	0.261825	0.104334	0.151716	0.110738	0.22275	0.738755	0.210309	1.8275	0.124138	0.0806003	0.0932707	0.182169	0.0790384	0.101421	0.186893	0.0995561	0.201554	0.280953	0.197453	0.201292	0.210683	0.309217
TG(18:1_18:2_18:3)	0.168296	1.01345	0.053208	0.0905779	0.977215	0.057354	0.0789668	0.909229	0.096103	0.109079	0.946963	9.86949	22.2872	5.13389	3.71118	7.76171	30.4613	27.1862	13.1988	9.7839	8.44605	62.0397	14.2438	42.2036	12.501	28.2022	7.33933	3.68498	6.931	7.36352	7.65778	9.59194	3.52097	3.11065	13.0699	3.13368	2.81789	4.45023	13.8031	10.1543	5.40092	0.371039	15.3317	10.219	7.21495	3.92592	3.27452	20.3796	8.73207
TG 60:4	0.146023	1.12653	0.1558	0.211208	0.987797	0.36957	0.414758	0.973256	0.68938	0.718283	0.999662	0.107311	0.342492	0.0588159	0.0990988	0.0962476	0.282173	0.14124	0.157177	0.110998	0.145164	0.935457	0.24205	0.589216	0.165765	0.156549	0.0991208	0.0853944	0.074763	0.0673409	0.069314	0.121311	0.10555	0.078501	0.212499	0.0507229	0.0372523	0.106525	0.140976	0.0423355	0.0353735	0.0482101	0.0569069	0.125446	0.0786961	0.05619	0.0551619	0.0812825	0.114106
TG 58:9	0.0961344	0.653782	6.8725e-05	0	0.940481	0.14879	0.18943	0.971775	0.00049569	0	0.95571	2.08324	8.52044	4.10107	1.62797	3.46914	3.24164	4.76425	2.13975	2.37322	2.12373	4.31151	2.26918	12.1615	4.10241	1.46308	2.21166	2.82881	5.08179	2.13101	1.41602	4.86014	1.72003	3.5213	1.70775	2.09167	0.844342	1.24848	5.12853	0.990058	1.13507	1.44297	1.92039	5.53015	1.09274	1.41785	1.78276	1.86206	3.02834
TG 60:11	0.122393	0.733876	0.0009826	0.0035641	0.94759	0.34821	0.395411	0.98355	2.3855e-05	0	0.936771	0.158485	0.481643	0.575273	0.207719	0.40257	0.264489	0.533212	0.209941	0.279225	0.241898	0.163255	0.218227	1.19619	0.477931	0.101652	0.218988	0.374137	0.987247	0.250053	0.129977	0.501607	0.181287	0.404217	0.178119	0.215454	0.0858329	0.105486	0.587297	0.0754313	0.118884	0.178667	0.18101	0.831833	0.0989759	0.148555	0.198012	0.149259	0.371384
TG 60:12	0.145049	0.839512	0.00017525	0	0.918824	0.039823	0.0565424	0.964242	2.3005e-05	0	0.921029	0.0489084	0.210897	0.199895	0.0390517	0.152	0.0501994	0.298967	0.0826915	0.0732804	0.0852552	0.0681506	0.0667351	0.507238	0.13773	0.0265104	0.0857941	0.144398	0.275811	0.0588771	0.0360982	0.187371	0.0475641	0.12969	0.0370549	0.0664778	0.0215243	0.0726837	0.321248	0.024395	0.0362248	0.0506705	0.0448005	0.360159	0.0243022	0.0536444	0.0916208	0.054638	0.119439
TG 58:10	0.116858	0.74508	0.00010679	0	0.92359	0.14651	0.187459	0.956059	0.00028353	0	0.941546	0.927969	5.95392	2.01917	0.573878	1.1268	1.02541	2.61822	1.13412	0.99918	0.904092	1.7686	1.06388	4.501	1.91445	0.566274	1.21546	1.15782	2.309	0.732199	0.443594	2.76591	0.451666	1.83551	0.62971	1.06857	0.294947	0.686814	2.07027	0.376839	0.430249	0.630154	0.783373	2.98795	0.492501	0.683001	1.14652	0.789288	1.37055
TG(18:3_18:2_18:3)	0.122351	0.742651	0.0086247	0.0219474	0.931168	0.042243	0.0591689	0.933431	0.0037824	0.00510092	0.944103	0.116196	0.334532	0.0411159	0.030119	0.0276158	0.124013	0.270955	0.0819684	0.0567179	0.0613009	0.0745209	0.0760306	0.183087	0.0574622	0.265348	0.11921	0.050802	0.0556008	0.048404	0.0329736	0.215758	0.0233958	0.0670203	0.113585	0.0432092	0.0382004	0.0384441	0.145532	0.0854581	0.0339528	0.0110689	0.120065	0.137569	0.0754501	0.0673073	0.100975	0.22549	0.128678
TG 55:3	0.0885499	0.858322	0.11354	0.167387	0.97415	0.65959	0.693249	0.964987	0.99349	0.993	0.996768	1.68892	2.32232	0.997942	1.20686	1.43071	3.49833	1.23654	0.924704	1.35526	1.30095	7.76886	1.61444	4.1316	2.48469	0.728594	1.37907	0.660257	0.973291	1.67873	0.891343	1.45723	0.853992	0.814384	1.54405	0.56426	0.723983	0.760275	1.38009	0.771283	0.410369	0.321718	0.995552	1.62889	1.30133	0.558673	0.689909	0.55597	1.73196
TG 60:6	0.119302	0.865293	0.0092652	0.0219474	0.956493	0.20905	0.253352	0.959223	0.71357	0.740642	0.986692	0.119451	0.292459	0.130475	0.255248	0.139628	0.397883	0.194746	0.185637	0.190047	0.172255	1.0323	0.18576	0.621846	0.421042	0.078375	0.133214	0.0892555	0.492777	0.161823	0.0852333	0.289664	0.192495	0.165604	0.116797	0.0960705	0.0561726	0.102034	0.17535	0.0412096	0.0637317	0.0798994	0.146148	0.209249	0.0675098	0.106256	0.112848	0.109517	0.191821
TG O-54:2	0.159271	1.27228	0.98048	0.982356	1.01487	0.18635	0.229473	0.987488	0.0013095	0.00133654	1.04828	0.140749	0.443537	0.122291	0.0277682	0.149939	0.225151	0.105655	0.0774987	0.123686	0.195393	1.34108	0.114625	0.549809	0.186302	0.0330955	0.122141	0.030977	0.0635618	0.0963611	0.093087	0.175031	0.0920708	0.0786883	0.152067	0.106188	0.0911461	0.0445369	0.0423977	0.112513	0.0702306	0.0729154	0.0400944	0.139879	0.0919744	0.136533	0.0677284	0.0625469	0.195733
TG 58:11	0.126472	0.862356	0.00065044	0.0035641	0.921568	0.20905	0.253352	0.943104	1.23e-05	0	0.916606	0.162475	1.34112	0.436817	0.083675	0.225862	0.133245	0.827739	0.175244	0.168057	0.188372	0.107712	0.198958	0.850233	0.347228	0.127983	0.297391	0.254691	0.472764	0.107158	0.0775204	0.630268	0.0598864	0.400718	0.113727	0.210459	0.0456323	0.209282	0.684663	0.0699739	0.0693642	0.128632	0.142064	0.856727	0.0746981	0.151067	0.333029	0.1846	0.335711
TG 60:1	0.17495	0.799227	0.099408	0.150668	0.976133	0.98698	0.987	0.996314	0.099408	0.111878	1.03547	0.0906811	0.176109	0.0628453	0.0487857	0.0779599	0.134714	0.087545	0.121329	0.0703335	0.0967265	0.363134	0.152104	0.240565	0.183171	0.0529032	0.129177	0.0545818	0.0250969	0.067655	0.035107	0.085488	0.151644	0.0935489	0.379235	0.0506726	0.0203363	0.0222806	0.0537642	0.0317671	0.0369184	0.0850681	0.0390377	0.0706827	0.109323	0.0536374	0.0548735	0.044718	0.0924643
TG 36:0	0.165404	1.50069	0.0084202	0.0202182	0.797501	9.3355e-05	0	0.758336	0.0020467	0.00259813	0.79624	0.0372366	0.247309	0.0134225	0.0122284	0.0104774	0.0245633	0.0248425	0.157982	0.0156547	0.0372244	0.15675	0.0587411	0.0164405	0.0596659	0.0146744	0.0675003	0.0066943	0.00981856	0.0270543	0.0128402	0.0445206	0.00737096	0.16532	0.0279337	0.0490441	0	0.0128077	0.0193609	0.0143525	0.0107387	0.339508	0.0137901	0.0146685	0.0865168	0.0384386	0.0262658	0.00882408	0.0268581
TG 36:1	0.165454	1.61949	0.027813	0.0550755	0.826162	7.4478e-05	0	0.755682	2.7301e-06	0	0.770141	0.0147748	0.155263	0.00326586	0.00676075	0.00376148	0.00924887	0.00708091	0.0729458	0.00510728	0.0193186	0.0447527	0.0271393	0.0034604	0.0351579	0	0.0348463	0	0.00224656	0.010854	0.00684641	0.0329207	0.00125909	0.0794308	0.017893	0.0365432	0	0.00107913	0.00501782	0.0028673	0.00102916	0.115522	0.00432319	0.0118801	0.0354874	0.0102595	0.00744893	0.000682621	0.0120368
TG O-50:1	0.116254	1.3968	0.32765	0.404663	0.999946	0.10807	0.142069	0.974814	0.011992	0.0146745	1.01563	0.857692	3.15033	0.623031	0.0969961	0.354849	0.937211	0.484594	0.260785	0.441003	0.6348	6.24569	0.566381	2.14048	0.737734	0.0975826	0.453029	0.0920151	0.36196	0.626715	0.357629	1.00339	0.313595	0.446969	0.800097	0.536757	0.285029	0.237308	0.21105	0.329519	0.287407	0.279765	0.165779	0.495558	0.724465	0.428917	0.259182	0.269607	0.885839
TG O-50:2	0.0886076	1.04281	0.33578	0.412094	0.981242	0.038275	0.0544536	0.995474	0.00075475	0.00133654	1.05441	0.414639	1.49988	0.360317	0.0580426	0.202923	0.345528	0.295622	0.150612	0.23833	0.370277	1.69224	0.232245	0.573032	0.324513	0.0501374	0.210174	0.0494347	0.17165	0.215954	0.16215	0.369902	0.152126	0.152559	0.305708	0.257865	0.143037	0.146736	0.12516	0.180391	0.0894424	0.107045	0.0965034	0.253842	0.267424	0.251042	0.14997	0.116311	0.282413
TG O-52:1	0.148541	1.34687	0.47287	0.554048	1.00332	0.31966	0.36964	0.985722	0.0062832	0.00758182	1.03823	0.294941	1.05879	0.252055	0.0383487	0.176048	0.422108	0.210005	0.136366	0.172846	0.28414	2.71079	0.219194	0.957336	0.361682	0.0506791	0.222987	0.0518645	0.127497	0.237144	0.150716	0.371808	0.122662	0.184409	0.278728	0.199934	0.14743	0.0801792	0.0842303	0.179843	0.173654	0.126891	0.0830248	0.251301	0.261736	0.249508	0.130475	0.116569	0.386713
TG O-52:2	0.123048	1.45689	0.12118	0.174592	1.00488	0.24343	0.288692	0.984727	0.0090472	0.011203	1.02594	0.718171	2.42098	0.658704	0.117627	0.421738	0.892521	0.449479	0.243746	0.547794	0.689536	6.78007	0.572737	2.38021	0.763648	0.147901	0.462882	0.119985	0.323458	0.546709	0.361795	0.809636	0.383709	0.366642	0.857351	0.517774	0.302797	0.22879	0.204932	0.347748	0.26908	0.326231	0.185828	0.571794	0.461301	0.434789	0.239158	0.274519	0.858829
TG O-52:3	0.104004	1.16975	0.2369	0.299482	0.973823	0.13338	0.172239	0.979206	0.010427	0.0123739	1.04252	0.363164	1.38192	0.337215	0.0582707	0.162547	0.299623	0.281253	0.138611	0.282759	0.291905	1.90325	0.232636	0.788716	0.275722	0.0633594	0.17491	0.059563	0.133679	0.197095	0.162741	0.300362	0.152438	0.101859	0.330249	0.21368	0.132361	0.133622	0.0936657	0.176323	0.0996359	0.107292	0.100489	0.222072	0.181557	0.197161	0.134664	0.144131	0.260605
[truncated: 186 more columns]

## Sheet: Table S3
Table S3 The comparison of all lipid species in whole blood after collection when exposed to 30℃ for 0.5h, 1h and 1.5h. Raw data are provided in arbitrary units. Shown are changes in comparison to whole blood samples prepared at once after collection. The criteria for alterations were: p < 0.05, FDR < 0.05 and >10% alteration in lipid species level. 0h = at once prepared samples
ID	CV in QC samples	CV showing interindividual variability at time point 0h	0.5h vs. 0h			1h vs. 0h			1.5h vs. 0h			A1	A2	A3	A4	A5	A6	A7	A8	A9	A10	A11	A12	A13	A14	A15	A16	A17	A18	A19	A20	A21	A22	A23	A24	A25	A26	A27	Q1	Q2	Q3	Q4	Q5	Q6	Q7	Q8	Q9	Q10	Q11
Type			p value	FDR	0.5h/0h	p value	FDR	1h/0h	p value	FDR	1.5h/0h	0	0	0	0	0	0	0	0	0	0	0	0	0	0	0	0	0	0	0	0	0	0	0	0	0	0	0	0.5h30℃	0.5h30℃	0.5h30℃	0.5h30℃	0.5h30℃	0.5h30℃	0.5h30℃	0.5h30℃	0.5h30℃	0.5h30℃	0.5h30℃
Cer(d16:1/23:0)	0.0245434	0.0557899	0.64805	0.874485	1.00059	0.71857	0.934028	0.999237	0.21156	0.574052	0.996676	1.922	1.8864	2.08194	2.15736	1.95369	2.01404	1.99867	1.95476	1.9897	1.92157	1.98787	2.08762	2.07212	1.90728	2.01396	2.16408	1.83918	2.05092	2.08584	2.01285	2.28495	2.16668	2.22654	2.09785	2.15648	1.86542	1.95056	1.93094	1.93501	2.06333	2.16144	2.01647	2.01925	2.05145	1.94749	2.06043	1.91902	1.97129
Cer 40:2;2	0.03218	0.298434	0.24883	0.642875	1.01499	0.68296	0.930946	1.0117	0.77312	0.902916	1.0072	0.52711	0.490163	0.735183	0.978365	0.645259	0.724444	0.66644	0.685787	0.818117	0.508435	0.693266	0.912045	0.659499	0.346214	0.873385	0.912207	0.311232	0.619594	0.718677	0.411511	1.11558	0.684437	0.765109	0.568375	0.79551	0.338077	0.52743	0.528014	0.468547	0.827271	1.02093	0.621507	0.721663	0.631804	0.707224	0.870522	0.531597	0.653864
Cer 41:2;2	0.0252794	0.326681	0.37404	0.733541	1.01107	0.40042	0.754751	1.01057	0.84759	0.953143	1.00061	0.596281	0.587988	0.86532	1.08554	0.67397	0.781895	0.758723	0.68094	0.911219	0.531131	0.79375	1.10182	0.755992	0.367488	1.00774	0.862426	0.348863	0.642841	0.720662	0.395681	1.35154	0.754613	0.854094	0.690563	0.962052	0.341098	0.586754	0.590869	0.569735	0.929076	1.11547	0.658572	0.799154	0.726451	0.698501	0.973168	0.548235	0.740516
Cer(d18:0/22:0)	0.0669056	0.3862	0.82881	0.924313	1.00024	0.25882	0.620707	1.0102	0.37404	0.68704	0.9871	0.338701	0.595915	0.778857	1.02419	0.579785	0.672701	0.752798	0.812177	0.704428	0.593658	0.542085	0.715105	0.825045	0.329349	0.865411	1.09671	0.43004	0.694538	1.43945	0.801914	0.911703	0.620007	0.494915	0.407009	0.544473	0.294388	0.344759	0.291516	0.604883	0.784443	1.1019	0.60704	0.683644	0.766412	0.814227	0.721943	0.611601	0.494885
Cer(d18:0/23:0)	0.106626	0.505522	0.64805	0.874485	1.00699	0.64805	0.925397	0.993941	0.25882	0.631596	0.974159	0.154494	0.434965	0.544171	0.785622	0.369298	0.4443	0.56325	0.55587	0.472542	0.441589	0.307337	0.394126	0.713822	0.208343	0.598103	0.770795	0.366502	0.509976	1.22768	0.612649	0.551834	0.420996	0.336815	0.20332	0.236307	0.179319	0.16138	0.124593	0.451274	0.508641	0.838728	0.412728	0.458259	0.574447	0.567096	0.447758	0.471854	0.284453
Cer(d18:0/24:0)	0.145403	0.519984	0.51655	0.807449	1.00684	0.79157	0.95452	0.9853	0.29047	0.653676	0.965526	0.19662	0.565392	0.820119	0.877896	0.530333	0.633501	0.755886	0.802565	0.579277	0.629454	0.358981	0.464562	0.773789	0.283201	0.769128	1.26176	0.484602	0.688505	1.62552	0.777416	0.657949	0.54521	0.483981	0.270049	0.285388	0.252378	0.195281	0.187164	0.540211	0.791675	0.990857	0.571794	0.629751	0.745651	0.835687	0.538702	0.663275	0.33836
Cer(d18:1/16:0)	0.0595454	0.239267	0.18638	0.542392	1.01923	0.038814	0.191329	1.02554	0.59712	0.82983	1.00941	0.587926	0.755403	1.18838	1.08618	0.722153	0.805469	0.890312	0.841333	0.946078	0.792104	0.754993	0.872652	0.892439	0.583944	0.918174	1.09482	0.592642	0.835973	1.43656	0.971744	0.996799	0.834201	0.814449	0.701994	0.855719	0.535015	0.579908	0.612423	0.697791	1.19912	1.16156	0.841355	0.884369	0.921348	0.815165	0.923855	0.862447	0.720925
Cer(d18:1/18:0)	0.0364448	0.225876	0.13013	0.444344	1.01947	0.0071281	0.0540556	1.03097	0.092617	0.38781	1.0191	0.599959	0.496143	0.87465	0.812156	0.530715	0.561999	0.653534	0.547454	0.718518	0.522194	0.598334	0.695958	0.627502	0.456017	0.630027	0.618815	0.350268	0.817192	0.854788	0.613159	0.872548	0.750075	0.672384	0.554764	0.821642	0.385779	0.541224	0.606328	0.455859	0.916436	0.855187	0.600319	0.611678	0.687116	0.520451	0.727246	0.549997	0.602797
Cer 38:1;2	0.0358021	0.271362	0.1785	0.537	1.01651	0.030599	0.162732	1.01516	0.40042	0.70084	1.00504	0.593648	0.408044	0.778788	0.874674	0.563615	0.598114	0.644734	0.570113	0.707691	0.490649	0.589829	0.74433	0.601525	0.404521	0.65931	0.880573	0.304575	0.840204	0.795888	0.439695	0.912323	0.760437	0.779122	0.49421	0.755485	0.322085	0.5523	0.583005	0.383558	0.841399	0.965845	0.579566	0.592381	0.625539	0.581107	0.751662	0.507008	0.595843
Cer(d18:1/22:0)	0.0507702	0.272522	0.12415	0.434521	1.01786	0.1785	0.518354	1.0111	0.70068	0.869991	0.994204	1.81744	2.02981	3.13813	3.21199	2.22627	2.57215	2.63782	2.85231	2.77429	1.94022	2.01058	2.9316	2.37576	1.55112	2.79171	3.77612	0.92124	2.43714	3.15007	2.06047	3.19686	2.39001	2.78768	1.92131	2.68767	1.23741	1.77142	1.79629	1.98103	3.41548	3.39005	2.38299	2.6001	2.57261	2.92813	2.91063	2.01331	1.84654
Cer(d18:1/23:0)	0.0503817	0.290085	0.057699	0.287929	1.01645	0.47106	0.818362	1.00538	0.77312	0.902916	0.993201	2.15234	2.6871	4.31729	4.31622	2.833	3.42641	3.69531	3.21198	3.50145	2.3392	2.68738	4.0451	3.39523	1.89421	3.75338	4.18629	1.22203	2.88726	3.92013	2.31725	4.47937	3.05255	3.65001	2.63128	3.63016	1.41899	2.04756	2.11422	2.64505	4.4827	4.52172	3.02202	3.50345	3.68697	3.30033	3.61415	2.45705	2.48474
Cer(d18:1/24:0)	0.064228	0.263339	0.083666	0.346812	1.01914	0.31295	0.683356	1.0079	0.75479	0.896966	0.993792	4.79881	6.04472	10.0962	7.91391	6.63304	7.72021	8.18586	7.54683	7.32955	5.45732	5.13	8.05681	6.30351	4.3404	8.4571	9.63042	3.00927	6.54427	7.84558	5.29609	8.05099	5.87916	7.44338	5.98729	7.35083	3.92559	4.20242	4.79653	5.69256	10.5074	8.47591	6.89057	7.99315	8.12343	7.91622	7.52735	5.71716	4.76166
Cer(d18:1/24:1)	0.0418036	0.239611	0.043581	0.232253	1.0181	0.067865	0.280752	1.01031	1	1	0.995961	5.01019	4.19857	8.00119	6.14073	4.68945	5.61304	5.81524	5.57978	5.65526	4.07802	4.61436	6.04005	4.81081	3.26947	6.96222	6.48745	2.81593	5.8393	6.06873	4.14677	7.7292	5.89356	5.30854	5.14659	6.01055	3.20159	4.1996	4.9833	4.04801	8.45611	6.47443	4.89186	5.76099	5.79384	5.75805	6.01377	4.22763	4.33726
Cer(d18:2/20:0)	0.020301	0.287828	0.048833	0.252259	1.01356	0.046144	0.215528	1.01114	0.36127	0.681163	0.996524	1.50332	0.864097	1.90351	1.52842	0.977409	1.2158	1.25	1.20777	1.35909	0.913494	1.28707	1.43699	1.16777	0.737198	1.73116	1.2229	0.791366	1.57829	1.44716	0.953803	2.33899	1.82241	1.15009	1.35246	1.54804	0.755164	1.25651	1.48996	0.857178	2.03596	1.58181	1.0281	1.23422	1.24167	1.21656	1.4911	0.939051	1.223
Cer(d18:2/24:0)	0.0495749	0.298752	0.22965	0.622792	1.01536	0.18638	0.524068	1.02054	0.30157	0.655884	1.0101	0.880035	1.05633	1.46154	1.57297	1.33095	1.31187	1.34289	1.24755	1.55205	0.956609	1.00371	1.72497	0.98347	0.674873	1.71351	1.83621	0.548994	1.12579	1.10774	0.704086	1.55956	0.894272	1.44225	1.19739	1.56864	0.801492	0.752114	0.882778	1.0402	1.59608	1.6057	1.31854	1.36803	1.38944	1.29102	1.58945	0.98395	0.935267
Cer(d18:2/24:1)	0.0268538	0.275105	0.37404	0.733541	1.01325	0.2029	0.546135	1.01805	0.50114	0.7515	1.00199	1.02277	0.908192	1.44056	1.49284	1.07598	1.18994	1.14118	1.06693	1.45229	0.827115	1.11683	1.59593	0.960693	0.607192	1.64288	1.42142	0.635075	1.13065	1.07493	0.704764	1.79793	1.12142	1.23103	1.30494	1.52217	0.731071	0.925838	1.02765	0.896197	1.57992	1.50276	1.08849	1.18671	1.15416	1.11452	1.53622	0.899747	1.03081
Cer(d19:1/24:0)	0.0434354	0.314369	0.44201	0.760608	1.011	0.13634	0.439628	1.01398	1	1	0.995816	1.0442	0.7785	1.67261	1.774	1.21608	1.30357	1.46805	0.970756	1.04293	0.784089	1.12627	1.50592	1.21369	0.586062	1.52614	1.38761	0.553881	0.940156	1.31735	0.728054	1.75422	1.01537	1.2599	0.882614	1.41539	0.642146	0.757339	1.04147	0.75519	1.81685	1.86121	1.28526	1.2938	1.46189	1.02955	1.10922	0.867786	1.03826
Cer(d19:1/24:1)	0.0373754	0.360378	0.36127	0.730762	1.00493	0.41401	0.763885	1.00679	0.84759	0.953143	0.99578	0.880777	0.4646	1.18223	1.36467	0.831599	0.909342	1.06933	0.646925	0.65771	0.536003	0.887717	1.01871	0.935284	0.408166	1.10548	0.951661	0.368747	0.745061	1.00711	0.48094	1.52176	0.76614	0.845369	0.529588	1.03021	0.424785	0.60404	0.895409	0.442849	1.24807	1.39377	0.873713	0.911992	1.09367	0.676962	0.708463	0.562768	0.803716
Cer 44:1;2	0.0590874	0.324547	0.84759	0.930568	1.00151	0.40042	0.754751	0.994192	0.31295	0.655884	0.983947	0.384557	0.220292	0.521045	0.562943	0.34895	0.367467	0.42078	0.31647	0.312043	0.252264	0.377968	0.404702	0.402033	0.201939	0.482019	0.451931	0.167348	0.352589	0.43675	0.244284	0.640136	0.33777	0.356783	0.241026	0.435249	0.191611	0.260353	0.401136	0.207397	0.53629	0.591753	0.371066	0.360084	0.426951	0.312961	0.324318	0.250026	0.351763
Cer(m18:0/24:0)	0.102154	0.29182	0.68296	0.876342	1.00439	0.38709	0.747125	0.983753	0.15634	0.489113	0.965869	0.0646345	0.0612947	0.125672	0.111408	0.0841263	0.0786473	0.0883963	0.0843027	0.0741528	0.064295	0.0664011	0.0829372	0.0855547	0.0536405	0.0994309	0.121693	0.0363877	0.0715303	0.0962583	0.0740475	0.0939705	0.0620346	0.0950452	0.0560748	0.0920434	0.0469762	0.0387258	0.0687892	0.0613129	0.125855	0.125503	0.0940453	0.0746372	0.0901935	0.0799401	0.07439	0.0621231	0.0661956
Cer(t18:0/24:1)	0.0319749	0.459459	0.08805	0.349486	1.01543	0.025462	0.139	1.0206	0.025462	0.133654	1.01972	0.0295033	0.101644	0.0821277	0.0755695	0.109931	0.0824567	0.115217	0.0745514	0.0675358	0.0548737	0.0675974	0.0855526	0.0679051	0.0351213	0.0835196	0.190217	0.0487016	0.0929343	0.0801569	0.0375138	0.0877086	0.0974146	0.071294	0.0916064	0.049213	0.0284911	0.0173105	0.0280237	0.10101	0.0838495	0.081029	0.115853	0.0870621	0.118891	0.0754769	0.0701809	0.0511343	0.0640351
SE 15:0	0.0554263	0.642978	0.96168	0.976044	0.997395	0.54809	0.855865	1.0058	0.1785	0.514779	1.01808	0.00609984	0.0197816	0.0107287	0.0143587	0.0199317	0.0130737	0.0267963	0.0180091	0.0112674	0.00788586	0.0134215	0.0128317	0.00987547	0.00799609	0.0192493	0.0525841	0.00936568	0.023041	0.0116658	0.00717383	0.0203975	0.022365	0.00976767	0.0194048	0.00876416	0.00618452	0.00343357	0.00583132	0.0200267	0.0119926	0.0127605	0.0195586	0.012396	0.026185	0.018739	0.012655	0.00857882	0.012219
SE 16:0	0.0737451	0.70267	0.19451	0.553163	1.01771	0.046144	0.215528	1.03312	0.47106	0.741158	1.01148	0.01066	0.0602918	0.0310998	0.0467995	0.0664701	0.0450402	0.0814139	0.0395021	0.0338295	0.0176709	0.0434997	0.0466631	0.0357287	0.0182949	0.0628281	0.1487	0.0215663	0.0516832	0.027512	0.00867865	0.0759926	0.0567726	0.026934	0.0552264	0.0211176	0.00952817	0.00465251	0.0128411	0.0651479	0.0350451	0.0502791	0.0660838	0.0402267	0.0806259	0.0357745	0.0306742	0.0197671	0.0433624
SE 17:0	0.0320309	0.693734	0.32461	0.702202	1.01689	0.45641	0.798958	1.01322	0.33655	0.659761	1.0207	0.00685462	0.0239389	0.0142501	0.0149752	0.0313772	0.0179108	0.0320393	0.019782	0.0122803	0.00904079	0.0150266	0.0155276	0.0117786	0.0097642	0.0246015	0.0692391	0.0122304	0.0246914	0.012151	0.0068914	0.0244571	0.0226483	0.0128635	0.0237356	0.0111681	0.0088859	0.00380857	0.0064463	0.0232777	0.0164131	0.0144829	0.0305002	0.0181121	0.0324517	0.0206364	0.0125743	0.010078	0.0152543
SE 18:1	0.12369	0.265815	0.14278	0.473262	1.05893	0.010876	0.0751967	1.11161	0.40042	0.70084	1.02819	0.460175	0.744082	0.849467	1.0309	0.815628	0.89334	0.636683	0.426952	0.845913	0.684251	0.591172	0.946123	0.69534	0.575587	0.61506	0.504622	0.963745	0.628128	0.372678	0.467805	0.578846	0.661901	0.754095	0.510462	0.564076	0.473183	0.608783	0.578405	0.574681	1.02021	1.01462	0.939167	0.694245	0.674246	0.525721	0.78678	0.752213	0.674675
SE 18:2	0.113553	0.254888	0.56421	0.828127	1.01185	0.22047	0.562822	1.03009	0.13013	0.463333	1.02376	4.33262	6.83311	8.70913	7.71917	6.92554	6.12273	6.58065	5.39006	5.95337	5.54334	5.55284	10.215	5.91821	4.50857	6.80169	6.34459	6.35652	4.08226	5.10842	3.39737	5.66046	4.69408	7.62362	5.19321	4.66542	4.45346	4.62149	4.62413	6.03249	8.39154	7.85324	6.47597	6.45881	6.77383	5.17114	6.68632	6.5973	5.82686
SE 18:3	0.0840224	0.513826	0.027084	0.165574	1.04844	0.12415	0.417	1.04225	0.027084	0.140737	1.0619	0.0648493	0.13524	0.156265	0.228832	0.299963	0.120396	0.260091	0.276548	0.270159	0.11862	0.0945941	0.261813	0.171364	0.0361116	0.205986	0.196824	0.0615403	0.19298	0.11216	0.0722373	0.179479	0.158199	0.10394	0.140577	0.0721707	0.0382486	0.078154	0.0704627	0.112423	0.182516	0.245174	0.34672	0.11773	0.231528	0.306525	0.283618	0.142788	0.0826907
SE 20:4	0.104027	0.329347	0.75479	0.904698	1.00669	0.34877	0.706471	1.03218	0.45641	0.739891	1.01809	1.30974	1.87647	3.25251	1.81091	2.67314	2.59226	1.83274	1.40339	1.63886	2.06321	2.12382	2.05459	2.152	1.43061	1.69085	1.05914	2.17945	3.78186	1.82522	1.30124	1.69945	1.15164	1.48697	1.51676	2.10596	1.4607	1.46574	1.60085	1.51669	3.77345	1.95908	2.44234	2.68185	1.65393	1.57571	1.69087	2.16623	1.80009
SE 20:5	0.0768026	0.601238	0.11282	0.409748	1.0311	0.01855	0.116515	1.05661	0.0076583	0.0556	1.06168	0.11199	0.0486011	0.182101	0.181942	0.284342	0.16426	0.218554	0.148141	0.160431	0.0758634	0.0804198	0.216337	0.415811	0.114602	0.361293	0.29932	0.0312602	0.318016	0.117474	0.0495969	0.374055	0.0937039	0.113645	0.169577	0.243472	0.130091	0.0732863	0.127555	0.0503213	0.186955	0.193569	0.274716	0.162627	0.206415	0.180601	0.1775	0.0885531	0.0846325
SE 22:6	0.0681402	0.410469	0.71857	0.894994	1.01592	0.041139	0.198802	1.04896	0.92344	0.959828	1.00922	21.2792	8.45067	34.3976	24.1733	19.6	21.1955	14.3333	12.5502	11.2872	16.7903	18.4082	19.0123	19.6025	11.6636	19.5525	14.2751	15.2662	32.8458	12.3289	7.95338	25.2912	13.0026	21.9977	5.29766	19.0685	13.0786	8.61827	21.6139	7.72218	40.3599	24.28	17.7168	21.471	14.8123	12.9423	12.943	19.5469	18.5085
DG 38:5	0.0492924	0.504481	0.1785	0.537	0.979402	0.08805	0.319096	1.02688	0.11282	0.432303	1.03635	17.1226	28.2569	27.2116	16.7724	20.4581	22.874	26.9274	34.8445	25.0169	15.3654	13.1058	16.9508	42.8778	13.0418	28.1803	54.0127	17.3216	42.8549	43.8828	49.6101	30.4834	6.95687	10.5847	23.5131	25.1147	14.9325	8.63879	16.042	25.5301	32.4569	16.5036	19.6234	19.8224	26.2276	34.2404	25.3289	15.5697	11.598
DG(16:0_18:1)	0.0427718	0.819655	0.0011812	0.0119143	1.00694	7.8715e-06	0	1.15032	6.2811e-06	0	1.22329	5.01519	9.7622	6.07985	5.1457	11.5508	5.9877	14.1687	15.1227	11.4762	3.94747	6.52289	5.82308	13.2536	3.61195	10.7014	41.7274	8.40427	11.7664	23.1584	7.67581	13.0302	5.68428	2.62649	6.00533	7.98237	2.76893	2.7472	5.33867	10.4143	7.40504	5.21521	11.513	6.40806	16.2779	17.2092	12.6655	4.75374	6.95058
DG 34:2	0.0485411	0.669287	0.010876	0.0899412	1.05791	8.8045e-06	0	1.12396	5.6061e-06	0	1.16805	12.3303	24.853	12.3131	9.47417	16.7651	16.5063	25.7561	26.7855	21.0441	7.27779	11.5569	15.2152	26.795	10.1655	23.0131	65.2233	16.4721	16.5877	42.7199	17.6808	26.0793	10.1185	6.11139	14.2002	14.0198	8.89413	5.16191	13.2995	22.6055	15.0267	9.9311	17.3126	15.7526	29.5884	26.5622	21.9208	9.08653	12.6322
DG 34:3	0.0806611	0.657535	0.98083	0.983358	1.00008	0.002891	0.02502	1.08036	0.00099681	0.00834	1.12229	5.45774	9.65413	3.49137	2.95609	7.21471	7.58992	10.0063	11.4673	9.64157	3.39979	4.66675	7.59104	14.3663	0.808691	10.5165	21.2045	4.21946	6.11474	15.3841	6.55695	11.5689	3.67283	0.778924	6.98709	4.14066	3.85133	2.18429	6.16341	9.1511	3.44536	3.46077	7.04937	7.04686	10.6626	10.6804	10.678	2.60584	5.11233
DG(18:1_18:1)	0.0375813	0.466479	0.25882	0.642875	0.975585	0.0011812	0.00906522	1.04432	0.0021036	0.0151636	1.0647	43.8905	63.317	29.6316	25.625	34.6489	36.5849	78.8179	66.31	46.1317	18.5036	34.1467	41.3014	57.7694	22.9563	60.7343	104.356	68.6856	51.122	84.8836	57.1489	70.188	35.8002	17.502	34.7414	46.0916	20.5194	26.7961	41.8938	55.4357	33.047	25.6818	31.3939	35.3379	83.8782	69.0113	46.9165	20.2166	32.8543
DG(18:1_18:2)	0.0374237	0.406146	0.75479	0.904698	0.994676	0.0082236	0.0595714	1.04327	0.0021036	0.0151636	1.05813	92.6096	140.098	60.2403	48.0944	43.0166	75.4749	127.982	107.87	75.6769	30.2152	58.7437	103.434	102.797	60.8478	124.025	142.051	117.514	61.1713	139.301	124.704	132.493	47.9005	43.496	82.7961	81.9178	65.9124	48.9749	90.6761	123.717	69.4955	48.5956	38.7979	74.2069	139.563	108.788	78.4621	31.2151	56.262
DG(18:1_20:3)	0.055142	0.520259	0.45641	0.760608	0.984762	0.025462	0.139	1.04706	0.38709	0.695599	1.03189	3.58786	7.97344	3.43891	3.06492	3.51219	3.5595	6.43971	7.27026	3.80875	1.71309	3.1972	4.14673	7.38155	2.52162	5.94331	11.0057	7.43423	5.95919	8.6594	4.28033	7.13058	2.48298	1.62124	3.83152	3.09289	2.24932	1.93381	3.33239	7.0829	4.09163	3.74532	3.22835	3.40293	6.98217	7.25409	3.99574	1.80576	2.78188
DG 40:6	0.0474205	0.57683	0.33655	0.713345	1.01855	0.00083937	0.00906522	1.05783	0.0057295	0.0431379	1.07394	5.08316	7.71195	6.39758	3.71913	3.50895	5.94392	11.0745	8.48577	4.30093	1.22277	3.47824	6.2268	11.3389	2.72691	10.0622	11.8069	3.3435	5.99392	8.83484	2.92985	14.4266	2.29968	1.98745	8.55641	6.97758	3.94736	2.08027	4.79065	7.50418	7.57247	3.16015	3.18613	5.2634	11.2626	8.25871	4.59681	1.40906	3.31882
DG 40:7	0.0453625	0.741237	0.47106	0.767215	0.998528	0.01015	0.0695	1.03546	0.08805	0.378309	1.04792	13.4934	9.18937	12.2949	10.8326	7.25951	10.6759	10.4884	15.4329	5.41561	2.44722	8.06655	8.55363	25.7763	6.22328	26.857	24.9886	8.26478	16.2597	9.77417	2.88698	37.6827	4.45597	4.6721	4.42404	10.0872	6.67603	4.32576	12.874	7.85845	15.9378	10.5734	5.98808	9.65165	10.694	15.8039	5.23862	3.13655	7.5104
DG 36:4	0.0539423	0.428754	0.61389	0.864993	1.0038	0.0045833	0.0393396	1.05614	0.00070526	0.00834	1.07763	39.8787	55.0015	22.6028	19.3384	12.099	30.0818	46.5546	41.2163	30.3798	10.5064	23.1098	61.4081	41.8099	35.3045	59.967	55.7971	39.2455	17.0023	54.8226	48.4489	59.8069	17.656	25.2029	39.9174	28.4006	39.0409	21.9258	38.1926	54.6919	24.6938	20.4432	11.831	31.7588	48.0176	41.4361	33.174	11.4558	22.8948
DG(18:2_20:4)	0.0598337	0.478256	0.70068	0.888502	1.03417	0.054606	0.241421	1.04172	0.13013	0.463333	1.07847	13.8831	15.3282	14.5865	12.2036	11.7414	14.8357	15.9752	22.0626	14.0013	8.15041	7.73751	11.2379	34.8843	13.3096	14.0462	26.37	8.50703	19.7089	23.8903	27.3309	30.7105	4.27583	8.15828	14.4765	16.3714	14.0524	6.929	12.83	13.4129	18.0168	12.0056	11.3939	13.5277	16.9331	22.0525	15.9035	8.29865	7.92304
FA 10:0	0.213591	0.205594	0.94254	0.968549	0.981591	0.66541	0.930554	1.01306	0.45641	0.739891	1.03324	0.190249	0.288556	0.216625	0.223596	0.230985	0.189184	0.246727	0.249195	0.291127	0.368192	0.229039	0.258138	0.2568	0.226381	0.288918	0.209379	0.209701	0.169696	0.19136	0.179342	0.174525	0.171004	0.164266	0.223242	0.222221	0.198392	0.209262	0.229888	0.206818	0.231424	0.206067	0.245256	0.217867	0.27276	0.19463	0.2694	0.228329	0.241687
FA 12:0	0.166493	0.241231	0.75479	0.904698	1.00671	0.70068	0.930946	1.01782	0.77312	0.902916	1.03585	0.57344	0.742684	0.767082	1.02165	0.650194	0.631851	0.656642	0.930598	1.09309	0.931965	0.76776	0.853472	0.710285	0.637717	1.0185	0.568535	0.66725	0.645247	0.546095	0.555279	0.515325	0.539965	0.988424	0.810084	1.03725	0.644701	0.563172	0.535702	0.522029	0.7795	1.06182	0.867902	0.794621	0.759136	0.893887	0.963445	0.576063	0.925204
FA 14:0	0.0610307	0.439797	0.45641	0.760608	1.03556	0.048833	0.222098	1.04652	0.19451	0.545738	1.05659	2.94079	2.79696	5.27903	6.48733	6.15551	5.41776	4.51411	5.42817	4.01016	3.57756	5.1812	4.71987	4.45642	2.55156	7.11071	2.28393	2.60469	5.55427	2.0781	2.09635	2.50601	3.3087	8.20849	3.44058	9.1735	2.44281	3.19364	2.94309	2.5253	5.16268	6.63606	6.21236	5.63142	4.7042	5.31968	4.35868	3.16377	6.6778
FA 14:1	0.113918	0.429422	0.68296	0.876342	1.03527	0.16348	0.482064	1.03737	0.14944	0.485414	1.07323	0.804527	0.540077	1.32572	1.40039	1.48505	1.58902	1.1713	1.18282	0.926017	0.916906	0.86716	1.18568	0.946767	0.295679	1.73553	0.308418	0.700655	1.00724	0.335249	0.599109	0.436034	0.796422	1.69861	0.746846	1.19914	0.705657	1.09286	0.777214	0.50108	1.23094	1.46891	1.46697	1.43156	1.20869	1.1744	1.12437	0.943097	1.32076
FA 15:0	0.25986	0.308836	0.38709	0.733541	0.963183	0.96168	0.978424	0.999314	0.42788	0.719661	1.05513	1.8359	3.84574	2.38274	3.20295	1.73156	2.27405	1.6064	2.1022	1.5145	1.78046	2.54045	2.53601	2.045	1.62316	3.4455	2.28516	2.43182	1.93027	1.50035	1.24458	2.04671	1.30095	1.98345	1.92278	2.9793	1.92741	1.25025	1.20148	1.24318	1.48486	2.56448	3.18987	3.18127	1.55766	2.06299	3.35262	1.12958	2.30148
FA 16:0	0.030719	0.261768	0.45641	0.760608	1.00795	0.2029	0.546135	1.01667	0.29047	0.653676	1.04233	79.1751	90.2882	151.361	104.439	127.22	118.996	103.046	139.583	74.1725	96.1691	92.8443	95.21	92.2402	80.5524	141.12	56.7894	82.5623	141.108	61.4267	93.7964	72.8357	95.8778	113.226	78.2448	144.795	87.7132	87.6789	85.9677	77.2471	153.887	104.243	129.232	117.799	111.084	136.618	75.1174	68.8797	101.993
FA 16:1	0.039585	0.453722	0.22965	0.622792	1.03034	0.012468	0.0794286	1.04125	0.051652	0.24364	1.06687	20.6717	14.95	29.1558	26.5377	36.2691	39.1118	21.0411	25.1696	11.5845	12.4713	19.8015	22.5643	18.4649	6.97927	30.7042	5.30314	13.2747	33.9902	7.19484	12.6531	9.7808	24.3454	34.1395	22.4832	23.3092	13.1602	24.1204	21.2279	14.308	26.1963	27.142	35.3494	38.9311	21.6054	25.7753	13.4782	12.6886	24.044
FA 17:0	0.0879292	0.292311	0.98083	0.983358	1.00867	0.33655	0.699149	1.03191	0.90438	0.959828	1.01776	2.06542	2.89805	4.9835	3.52986	3.34256	3.4612	3.11782	3.7807	2.31824	2.50115	3.07765	3.42033	2.97869	2.05717	3.99274	1.94006	2.47608	3.48525	1.75623	2.18164	3.25436	2.66509	4.43276	2.21197	4.89233	2.54645	2.05258	1.86547	1.97193	4.84878	3.7138	4.26846	3.94863	3.12383	3.73831	3.05917	2.13112	3.34904
FA 17:1	0.0475564	0.42779	0.19451	0.553163	1.03429	0.054606	0.241421	1.03777	0.060937	0.276489	1.06086	1.78222	1.47988	3.34669	2.69205	2.82516	3.31922	2.15258	2.59667	1.45982	1.38117	2.32015	2.23809	2.11875	1.10868	3.20741	0.551604	1.0088	2.81668	0.845552	0.880205	1.5039	2.3301	3.68043	1.53525	3.39646	1.334	2.12616	1.73562	1.4826	3.36829	2.73919	2.82156	3.22327	2.2993	2.67742	1.90841	1.53431	2.57425
FA 17:2	0.102458	0.401005	0.90438	0.947156	0.999473	0.68296	0.930946	1.01365	0.98083	0.990501	1.01594	0.0369382	0.0359187	0.0670731	0.0727172	0.0726318	0.0690078	0.0437495	0.0520292	0.0377889	0.0372503	0.0500329	0.0600787	0.0611864	0.0196108	0.0826005	0.0150223	0.0262763	0.0787513	0.0276036	0.0524371	0.0325976	0.0359067	0.0883401	0.0446026	0.0747227	0.0403729	0.0402221	0.0394897	0.0292488	0.0661098	0.0716771	0.0602859	0.0616118	0.0413537	0.0586927	0.0455243	0.0338019	0.0475502
FA 18:0	0.0211954	0.234319	0.45641	0.760608	0.967297	0.54809	0.855865	0.968521	0.48597	0.74783	0.992458	43.0465	69.557	101.747	59.7494	75.512	66.1434	71.7171	98.2513	57.0446	83.256	50.7784	65.0663	61.4357	58.5991	82.8365	44.4398	66.6245	85.5274	42.2097	79.144	60.7007	69.1769	70.6095	46.3743	84.3912	76.9768	54.9667	51.7265	53.7742	100.043	56.7551	75.0567	63.1433	75.8398	84.5915	55.0275	51.0836	54.6896
FA 18:1	0.0281983	0.355769	0.00064595	0.0119143	1.03713	0.00037697	0	1.04202	0.0088259	0.0605323	1.06113	236.088	210.935	397.882	295.073	311.186	349.644	290.771	410.641	146.714	169.788	264.274	273.824	242.318	171.292	388.757	75.278	189.863	422.657	117.252	330.555	194.745	314.677	388.179	218.62	399.515	205.496	269.604	237.129	205.844	399.868	297.022	323.177	365.496	299.561	425.204	155.241	159.518	285.849
FA 18:2	0.0289488	0.386246	0.00045208	0	1.04135	6.0162e-05	0	1.05414	0.0012848	0.00834	1.0717	67.443	62.4737	116.655	103.1	85.4504	104.323	79.7183	108.935	40.6683	43.8285	71.341	98.737	68.4254	75.1942	139.97	21.3013	55.9335	111.709	33.2706	133.362	50.4994	76.4231	145.926	79.3396	115.624	85.0367	81.3563	68.5341	62.4562	115.3	106.429	86.185	104.958	81.6377	111.347	42.6064	44.6781	82.75
FA 18:3	0.0618052	0.437883	0.0045833	0.0463333	1.04368	0.00016199	0	1.06354	0.00091496	0.00834	1.07319	6.84731	3.80086	8.93916	10.5419	10.1819	8.85876	7.62885	12.597	5.60788	5.6587	8.47151	11.863	7.39374	3.08883	15.7378	2.3519	4.91598	11.0826	2.91776	9.85264	5.70015	9.24369	16.7221	10.8625	12.2594	5.63596	8.96093	6.83906	3.68145	8.94194	10.6729	10.2361	8.77422	7.81841	12.6991	6.00163	5.54442	10.0748
FA 18:4	0.070201	0.422914	0.84759	0.930568	0.998228	0.083666	0.315568	1.02745	0.019784	0.114247	1.07335	0.0924106	0.0673236	0.133835	0.188468	0.219547	0.157852	0.127036	0.245023	0.15685	0.194617	0.12593	0.149423	0.186002	0.0389239	0.232803	0.0582612	0.0778802	0.221886	0.0566365	0.105148	0.100197	0.0826743	0.166074	0.130486	0.111871	0.100646	0.127763	0.0980415	0.0602797	0.138171	0.204339	0.208193	0.139953	0.13598	0.242828	0.17207	0.151769	0.117735
FA 19:0	0.267854	0.305677	0.5322	0.818613	1.03187	0.33655	0.699149	1.07014	0.22047	0.580633	1.07029	0.346348	0.565886	0.916562	0.553354	0.472782	0.4587	0.491193	0.566895	0.36979	0.478602	0.592245	0.79879	0.371041	0.604196	0.961436	0.53513	0.859	0.593594	0.337126	0.552149	0.623388	0.423776	0.593365	0.586407	0.6302	0.454405	0.284765	0.421122	0.278948	0.687558	0.674564	1.26769	0.591591	0.426764	0.535522	0.483797	0.30168	0.504038
FA 20:0	0.0342323	0.235882	0.1785	0.537	0.967097	0.32461	0.687944	0.976413	0.92344	0.959828	1.01445	0.55522	0.812208	1.36115	1.06581	1.18411	0.920059	1.13485	1.25058	1.16935	1.30422	1.09039	1.32152	1.24534	0.823965	1.38602	0.756988	0.910406	1.01963	0.645649	1.28054	1.31888	0.961854	1.18685	0.779997	1.25043	1.11309	0.573135	0.61119	0.659082	1.30978	1.05443	1.1677	0.94935	1.14279	1.07697	1.18799	1.01519	1.07101
FA 20:1	0.022854	0.450587	0.11282	0.409748	1.02266	0.08805	0.319096	1.023	0.18638	0.527633	1.03863	2.66106	2.27806	7.9454	3.69115	4.48769	4.53532	4.16805	5.39483	1.85749	1.97775	3.18422	3.69706	3.27779	1.89513	4.92457	0.916585	2.61044	6.6109	1.20165	3.28438	4.35766	4.4853	5.05073	2.87689	6.24823	3.67197	2.57893	2.9614	2.17129	7.779	3.72889	4.56313	4.52864	3.97364	5.47219	1.87968	1.7988	3.61058
FA 20:2	0.0289238	0.369535	0.0076583	0.0695	1.03163	0.0033782	0.02502	1.03543	0.41401	0.710444	1.03179	1.57485	1.61468	3.52417	2.03908	2.10211	2.26293	1.97203	2.63868	0.986597	1.09322	1.61663	1.6744	2.06915	1.2409	2.58934	0.60986	1.50863	3.48512	0.879999	1.30351	1.85681	1.83214	1.97845	1.57831	2.33233	2.24181	1.63934	1.51703	1.51889	3.64986	2.08424	2.2066	2.43878	2.00671	2.64435	1.13307	1.0989	1.80431
FA 20:3	0.0284609	0.447543	0.00083937	0.0119143	1.04158	0.30157	0.666317	1.01794	0.42788	0.719661	0.99578	2.09728	1.99585	3.81552	3.28363	2.90923	3.45481	2.8645	4.13557	1.24778	1.31677	2.384	2.54648	2.97706	2.12074	4.97999	1.03267	1.61636	6.01454	1.31707	1.39289	2.19782	2.53345	2.95994	2.07837	3.0604	1.71106	2.22582	1.96625	2.03763	4.00551	3.26548	2.91476	3.40913	3.03306	4.45645	1.36498	1.33807	2.4679
FA 20:4	0.0449356	0.450329	0.0015176	0.0219474	1.0515	0.08805	0.319096	1.03237	0.73661	0.890809	0.990147	6.95188	5.45923	12.6785	8.6565	8.2035	10.1857	6.86693	8.71722	3.36478	4.38851	6.71374	6.75311	10.9479	8.01274	16.3706	3.35507	4.29253	16.9038	3.79462	5.03196	6.30166	6.35151	8.28617	6.16091	9.81829	5.99546	6.43574	7.05078	5.33494	13.6103	8.80573	8.12727	10.4128	7.31733	9.23454	3.22549	4.29945	7.5753
FA 20:5	0.0851453	0.564787	0.067865	0.304903	1.0428	0.030599	0.162732	1.04347	0.66541	0.863879	1.01594	0.829042	0.255063	1.0942	1.29535	1.07034	1.12806	0.8314	1.03381	0.32626	0.328452	0.621016	0.773048	1.33299	0.56733	2.24237	0.632253	0.203234	1.6662	0.270512	0.272081	1.24675	0.671545	1.16498	0.704186	0.967601	0.63832	0.564938	0.854716	0.232453	1.2706	1.32015	1.04092	1.12458	0.839721	1.10307	0.315857	0.307642	0.692535
FA 21:0	0.261024	0.352578	0.92344	0.95744	0.975553	0.70068	0.930946	1.0601	0.70068	0.869991	1.04065	0.056736	0.113843	0.0908905	0.0535854	0.0572514	0.0629931	0.0653601	0.0705166	0.089865	0.120677	0.0391282	0.102519	0.0603112	0.0724696	0.105279	0.11235	0.160787	0.0836961	0.0706875	0.0922048	0.1004	0.0521695	0.0447895	0.119166	0.0809632	0.0931167	0.0440055	0.0550575	0.0440416	0.056898	0.0966785	0.202966	0.0680178	0.0691059	0.0607029	0.101823	0.0739067	0.063584
FA 22:0	0.052772	0.736754	0.048833	0.252259	0.91144	0.71857	0.934028	0.9671	0.32461	0.659761	1.02333	0.136525	0.200259	0.231136	0.157095	0.211023	0.228036	0.204012	0.210527	0.273525	0.420575	0.172613	0.21602	0.170731	0.293429	0.251574	0.277763	0.228095	0.176288	0.245717	1.14688	0.214676	0.206354	0.20472	0.164623	0.218941	0.254048	0.142992	0.131444	0.120673	0.226946	0.174668	0.262031	0.170267	0.212738	0.161199	0.242791	0.299308	0.152414
FA 22:2	0.0485974	0.376353	0.36127	0.730762	1.02906	0.013339	0.0834	1.05041	0.017384	0.10425	1.07565	0.0388761	0.0500008	0.138751	0.0682239	0.0817483	0.0803631	0.0869847	0.0674911	0.0496383	0.0500607	0.0592197	0.0592684	0.0622457	0.0413482	0.0765445	0.0391185	0.0617548	0.147839	0.0486186	0.0721768	0.0838478	0.0845073	0.0619896	0.0684234	0.0995849	0.085377	0.0440378	0.046799	0.0441857	0.154408	0.079775	0.0785828	0.0825089	0.087859	0.0715657	0.0469214	0.0461993	0.0700581
FA 22:3	0.0561745	0.512287	0.071565	0.316042	1.03813	0.14944	0.467165	1.03134	0.01855	0.113186	1.05587	0.0757864	0.0899568	0.256164	0.12023	0.153797	0.153512	0.154849	0.153378	0.0604704	0.0552945	0.0997054	0.0922102	0.106797	0.0628042	0.126623	0.0524107	0.102872	0.333843	0.0927402	0.104453	0.110969	0.127061	0.101454	0.103823	0.188792	0.0859557	0.0770898	0.0738251	0.0950011	0.265408	0.132039	0.13545	0.157481	0.141653	0.178764	0.0810936	0.0792893	0.124808
FA 22:4	0.0388461	0.499258	0.0042501	0.0379091	1.04016	0.036602	0.183679	1.0286	0.98083	0.990501	1.01725	1.08563	1.0328	2.39829	1.64875	1.38482	1.85581	1.27101	1.92185	0.713352	0.789904	1.39457	0.958107	1.50655	0.793089	1.86529	0.493589	0.76662	3.75233	0.775215	1.07698	1.03966	1.08231	0.985992	1.04788	1.75983	1.02682	1.26326	1.04454	1.00925	2.6904	1.64839	1.38454	1.89318	1.35719	2.07181	0.763687	0.78898	1.39767
FA 22:5	0.0345172	0.525644	0.0057295	0.053234	1.03196	0.26909	0.633746	1.02064	0.92344	0.959828	1.01366	2.03176	1.82642	5.29097	4.23408	3.13966	4.16749	2.87977	4.13247	1.25651	1.26973	2.2907	3.02299	3.5396	1.4649	5.21801	1.23701	1.14268	7.10207	1.1315	1.72889	2.87681	2.09665	2.85403	2.31446	3.6997	1.9145	2.2281	2.03476	1.8144	5.69079	4.26236	3.11777	4.08812	2.95568	4.23026	1.27688	1.27752	2.44667
FA 22:6	0.068953	0.540115	0.00070526	0.0119143	1.0565	0.00037697	0	1.07399	0.0076583	0.0556	1.07034	5.08693	2.60753	9.41934	9.54388	5.84141	6.27155	4.46773	6.93615	1.93713	3.26795	4.07397	4.8492	6.79472	3.87875	11.707	3.0114	2.56768	10.8857	1.88625	2.15657	6.41297	3.8206	5.11165	1.53839	5.27263	4.23746	3.48142	5.10932	2.49027	11.2723	9.76257	5.95752	6.26379	4.53031	7.29728	2.05086	3.21576	4.60936
FA 23:0	0.0408079	0.768305	0.71857	0.894994	1.00153	0.40042	0.754751	1.01348	0.34877	0.673764	1.0264	0.233445	0.15992	0.121393	0.100314	0.13377	0.129609	0.187716	0.17201	0.104801	0.189239	0.100034	0.106008	0.175615	0.15346	0.100855	0.102655	0.0709274	0.0963641	0.0797673	0.71455	0.0705801	0.0970203	0.143139	0.209407	0.115972	0.338001	0.178996	0.247776	0.16083	0.123938	0.101815	0.155148	0.132823	0.183498	0.173591	0.109529	0.194361	0.0814082
FA 24:0	0.0583949	0.492356	0.038814	0.21977	0.831527	0.14944	0.467165	0.874224	0.071565	0.319404	0.858963	0.312042	0.437158	0.515217	0.48086	0.723971	0.694302	0.645914	0.610995	0.815302	1.29515	0.495498	0.780703	0.529845	0.697848	0.771032	1.27065	0.61532	0.522912	0.880389	1.9643	0.660635	0.50234	0.457892	0.458505	0.530891	0.752225	0.372505	0.371825	0.271911	0.591498	0.497632	0.834605	0.476511	0.65345	0.361811	0.663372	0.766854	0.478058
FA 24:1	0.0278898	0.23182	0.15634	0.5004	1.02055	0.0024687	0.0177447	1.05069	0.00091496	0.00834	1.0679	0.479669	0.395457	0.769761	0.512641	0.525344	0.518589	0.622717	0.481166	0.463971	0.441874	0.567143	0.485114	0.459109	0.382574	0.506555	0.410892	0.562567	0.697117	0.445274	0.51417	0.765183	0.84457	0.456145	0.529064	0.706092	0.533218	0.366556	0.430254	0.343958	0.863113	0.53452	0.568268	0.533858	0.598524	0.52376	0.516029	0.480377	0.497372
FA 24:2	0.0394467	0.226146	0.030599	0.18207	1.03426	0.0010854	0.00906522	1.06175	6.0162e-05	0	1.11948	0.0483019	0.0584633	0.101802	0.0626066	0.0536592	0.0577645	0.0699371	0.0533722	0.0515856	0.050162	0.0684224	0.055004	0.0538988	0.0360374	0.0504762	0.0452433	0.0639504	0.0745464	0.0517482	0.0768554	0.0652263	0.0737636	0.0503617	0.0607791	0.0738012	0.076977	0.0452702	0.049359	0.0547401	0.109498	0.064104	0.0601078	0.0688287	0.0760614	0.0566749	0.0598634	0.0506794	0.0538869
FA 24:3	0.0649611	0.314495	0.0039391	0.0379091	1.06718	0.00016199	0	1.09818	1.3706e-05	0	1.16138	0.0106208	0.0118499	0.0270981	0.0135161	0.0183262	0.0206998	0.0192692	0.0127576	0.0100568	0.00944307	0.0147125	0.00934653	0.0125173	0.00853913	0.00988614	0.0157171	0.0168414	0.0237439	0.0171561	0.0202787	0.0158296	0.0190097	0.0117591	0.0169341	0.0192922	0.0189899	0.0100605	0.011882	0.0127539	0.0309481	0.0147712	0.0184641	0.0196173	0.018309	0.0143604	0.0103517	0.00968372	0.0169255
FA 24:4	0.057742	0.437386	0.0012848	0.0119143	1.07401	9.8427e-06	0	1.1431	1.228e-05	0	1.19281	0.0412232	0.0567233	0.136094	0.0684638	0.0790896	0.0759297	0.0594414	0.0685273	0.0392228	0.0427248	0.064883	0.0437853	0.0617536	0.0434162	0.0498284	0.0443276	0.070809	0.156956	0.0638672	0.0439455	0.0648999	0.0684879	0.0321974	0.0531262	0.0971521	0.0708392	0.0406736	0.0488383	0.0614185	0.136732	0.0625086	0.0789814	0.0913983	0.0657742	0.0730536	0.0359227	0.0470867	0.0714886
FA 24:5	0.10498	0.630389	0.012468	0.0944151	1.11373	1.7043e-05	0	1.20712	6.0162e-05	0	1.21603	0.0415643	0.0662315	0.170611	0.0996846	0.105588	0.103077	0.0411634	0.125703	0.037108	0.0773763	0.0814867	0.0600756	0.0913175	0.0515688	0.12682	0.0691168	0.121013	0.275442	0.0634797	0.0294446	0.107977	0.067114	0.0509483	0.0497614	0.104202	0.0486194	0.00305738	0.0406647	0.0369486	0.220255	0.111606	0.122906	0.10466	0.0798238	0.132861	0.0581727	0.0779053	0.0974329
FA 24:6	0.0653187	0.898139	0.23911	0.630778	1.02319	0.028795	0.157052	1.05863	0.036602	0.179407	1.08029	0.0298233	0.0405621	0.11539	0.104168	0.112861	0.0983833	0.0484815	0.16192	0.0302503	0.0441511	0.0567939	0.0527127	0.0889575	0.0268846	0.151215	0.0680929	0.0335436	0.330356	0.0343568	0.0235909	0.090887	0.0447003	0.0340227	0.0299507	0.0615907	0.0258711	0.0163336	0.0238145	0.0345312	0.121507	0.10733	0.110608	0.0852999	0.0493308	0.17132	0.0362222	0.0528012	0.0697525
FA 25:0	0.0383191	0.50649	0.14278	0.473262	1.0166	0.32461	0.687944	1.01166	0.31295	0.655884	1.02143	0.488889	0.380481	0.251095	0.23151	0.340208	0.17498	0.362161	0.466475	0.37661	0.490963	0.302856	0.24724	0.335526	0.257987	0.428876	0.227405	0.102959	0.153638	0.168459	0.906205	0.184168	0.224474	0.147442	0.360014	0.226485	0.328726	0.330535	0.483614	0.381285	0.273396	0.236799	0.385418	0.169231	0.358079	0.493612	0.39897	0.4953	0.293658
FA 26:0	0.0442103	0.608167	0.0036488	0.0379091	1.03707	0.22047	0.562822	1.01327	0.030599	0.157646	1.04023	0.41014	0.295774	0.238363	0.175404	0.319977	0.137055	0.322884	0.414661	0.266924	0.473017	0.329639	0.199038	0.300888	0.274476	0.375497	0.148482	0.0392091	0.123756	0.20723	0.972403	0.178162	0.185413	0.136885	0.290101	0.173202	0.307624	0.325547	0.426157	0.316979	0.261618	0.177272	0.324978	0.164999	0.332663	0.446178	0.299099	0.474642	0.327572
FA 26:1	0.0327892	0.348955	0.96168	0.976044	1.00137	0.5322	0.855865	1.00679	0.68296	0.869991	1.00903	0.214471	0.21157	0.201057	0.135625	0.250657	0.132625	0.239051	0.260422	0.193512	0.272728	0.197838	0.169613	0.203716	0.158122	0.231875	0.218011	0.122422	0.160223	0.163108	0.496305	0.175471	0.190689	0.127011	0.273321	0.187453	0.293441	0.201976	0.216451	0.20005	0.235628	0.143584	0.259216	0.136209	0.234364	0.268923	0.208246	0.245092	0.189419
Hex1Cer(d18:1/16:0)	0.0462344	0.251223	0.70068	0.888502	0.988667	0.77312	0.95452	1.00336	0.63087	0.846068	0.992729	0.722989	0.880008	0.933868	0.988101	0.736656	0.603667	0.971675	0.515385	0.883677	1.04605	0.814224	0.610906	0.609611	0.532941	0.520271	0.607296	0.406768	0.495882	0.640859	0.469231	0.601733	0.625474	0.851672	0.552525	0.760671	0.64412	0.730963	0.70499	0.78912	0.985855	1.00274	0.783292	0.605991	0.940775	0.546976	0.904385	0.999241	0.771255
Hex1Cer(d18:1/22:0)	0.0268707	0.221774	0.61389	0.864993	1.00801	0.079461	0.299482	1.01778	0.98083	0.990501	0.997492	0.839803	0.865484	1.00446	1.15679	1.10697	0.851737	1.26994	0.892868	1.24258	1.25953	0.945805	0.838459	0.764968	0.795139	0.772077	0.864482	0.50522	0.75407	0.932314	0.520407	0.890592	0.898917	1.34997	0.871995	0.967971	0.812826	0.933232	0.850426	0.849857	1.06041	1.25409	1.09765	0.868062	1.21173	0.831956	1.27457	1.30931	0.901493
Hex1Cer(d18:1/23:0)	0.0287915	0.290732	0.29047	0.66082	1.00854	0.25882	0.620707	1.00737	0.36127	0.681163	0.990334	0.415459	0.36975	0.541252	0.692704	0.503104	0.387235	0.589726	0.286964	0.529204	0.494119	0.54255	0.444398	0.403716	0.340465	0.341604	0.427819	0.238994	0.276891	0.431639	0.181434	0.488313	0.459728	0.663569	0.398364	0.448382	0.253756	0.358848	0.390761	0.37189	0.571389	0.720623	0.530656	0.402851	0.571849	0.290923	0.565205	0.551837	0.491574
Hex1Cer(d18:1/24:0)	0.029716	0.237001	0.015244	0.106017	1.01412	0.079461	0.299482	1.0109	0.50114	0.7515	0.99918	0.962483	0.856534	1.28698	1.20892	1.2561	0.899934	1.28373	0.697286	1.1251	1.24938	1.18177	0.864298	0.759127	0.838157	0.841527	1.0465	0.555192	0.769361	0.97381	0.429004	0.952607	1.01954	1.32913	1.01402	1.01074	0.797611	0.837988	0.954062	0.879421	1.35603	1.24767	1.3009	0.921324	1.28043	0.720496	1.205	1.28435	1.03732
Hex1Cer(d18:1/24:1)	0.0167016	0.270612	0.10232	0.383189	1.01196	0.075429	0.297857	1.01075	0.59712	0.82983	1.00447	1.02208	0.630195	0.942284	0.895573	0.771294	0.565713	0.793841	0.404778	0.925162	1.13622	0.999604	0.557453	0.582507	0.497316	0.563495	0.429434	0.643124	0.555469	0.660957	0.400892	0.814507	0.797668	0.715059	0.766152	0.865538	0.746879	0.792181	1.01222	0.616488	1.00651	0.936031	0.788578	0.584245	0.7985	0.415532	0.992248	1.21051	0.930879
Hex2Cer(d18:1/16:0)	0.0304943	0.253928	0.54809	0.819054	1.0044	0.13634	0.439628	1.01184	0.92344	0.959828	0.99957	1.27431	1.48783	1.67757	2.01734	1.28442	1.36073	1.80552	0.908174	2.03637	2.25151	1.64066	1.46354	1.53628	1.32542	1.23535	0.996071	1.71313	0.926765	1.36141	1.40113	1.52909	1.48607	1.7007	1.19982	2.63717	1.4165	1.54255	1.25529	1.42178	1.78718	1.95973	1.28982	1.38688	1.85677	0.953551	2.18407	2.37376	1.49591
Hex2Cer(d18:1/24:1)	0.0416337	0.27273	0.75479	0.904698	1.00336	1	1	0.999722	0.51655	0.759116	1.00521	0.250699	0.159943	0.256322	0.395544	0.180129	0.232344	0.228644	0.138564	0.34792	0.379661	0.301246	0.274638	0.233682	0.225481	0.213116	0.169827	0.315513	0.139586	0.247185	0.255247	0.273767	0.249932	0.338649	0.226618	0.368679	0.22099	0.292981	0.236836	0.148337	0.286943	0.398539	0.181841	0.239865	0.227536	0.147311	0.354643	0.400143	0.287335
LPC 14:0	0.0136104	0.464843	5.6061e-06	0	1.09239	5.6061e-06	0	1.18182	5.6061e-06	0	1.26455	0.463338	0.569074	0.341747	0.905426	1.0919	0.557268	0.65832	0.589333	1.25197	0.944094	0.837949	0.827737	1.02694	0.478079	0.648571	1.43866	0.373283	0.980177	0.881755	0.184089	0.537454	0.486433	0.396713	0.539473	0.427807	0.313348	0.358008	0.496686	0.629996	0.394907	0.99968	1.15948	0.616913	0.714603	0.691167	1.38366	1.08291	0.849371
LPC 16:1	0.0118928	0.371829	5.6061e-06	0	1.08855	5.6061e-06	0	1.16481	5.6061e-06	0	1.23616	1.46174	1.05301	1.03825	1.46353	2.60403	1.61778	1.8556	1.16844	1.65351	1.18324	1.15109	1.63622	1.29694	0.721993	1.04695	2.61486	1.13636	2.43063	1.71931	0.767939	1.15069	1.38187	0.928046	1.57503	0.987061	1.03526	0.799686	1.52084	1.18138	1.2124	1.62439	2.7086	1.78141	1.97284	1.33392	1.83268	1.3596	1.15999
LPC 18:1	0.00953111	0.290003	6.2811e-06	0	1.06287	5.6061e-06	0	1.11356	5.6061e-06	0	1.15755	13.2812	8.5225	11.4064	13.1696	20.5845	9.84825	13.879	10.4752	13.8295	9.90762	11.3795	14.8787	10.8849	10.431	9.77269	16.9508	11.7161	23.9319	12.1774	12.0701	10.4633	11.9414	12.591	19.285	14.4221	13.1813	6.66376	14.0748	9.14729	12.8567	13.8821	21.4193	10.6013	14.6909	11.751	14.9514	10.9628	11.2252
LPC 18:2	0.00580393	0.299189	0.0033782	0.031275	1.01733	0.00049467	0	1.02359	0.011648	0.0794286	1.0176	18.3483	11.644	13.2848	17.9986	20.904	11.2785	16.3878	13.1005	14.9682	12.3435	13.6159	19.0382	14.0831	21.422	14.1619	20.5947	9.58833	17.1242	16.5977	27.59	11.8803	13.9897	23.0497	25.7973	15.6495	22.1862	7.35116	18.1232	11.6173	14.8657	18.2543	21.1394	11.6824	16.3606	13.8378	15.7154	13.0368	12.931
LPC 20:3	0.0177696	0.282851	1.7043e-05	0	1.05095	9.8427e-06	0	1.07601	9.9401e-05	0	1.08431	1.22456	1.27432	1.02908	1.6415	1.92289	1.19217	1.85084	1.63092	1.35693	0.936237	1.15266	1.47566	1.38954	1.32199	1.71608	1.6493	0.947693	2.3397	1.43494	0.893303	1.06236	1.22847	1.38866	2.17824	1.45516	0.935062	0.757521	1.26136	1.27538	1.11908	1.68104	2.01252	1.29904	1.96681	1.82854	1.50664	0.984283	1.18533
LPC 20:4	0.0206541	0.377361	0.00016199	0	1.05481	9.0002e-05	0	1.10204	0.00014708	0	1.10752	3.60541	2.44428	3.71713	2.58533	5.18248	3.26182	3.58559	3.10238	2.8054	2.68052	2.90131	2.92897	3.4932	3.88206	3.23247	3.29796	1.99377	8.14627	3.65615	5.98575	2.62347	2.41113	2.61523	5.03678	4.5756	4.334	1.86699	3.5904	2.60829	4.32511	2.68171	5.34417	3.41589	3.63805	3.24269	2.96505	2.81332	2.82391
LPC 22:1	0.0399356	0.604314	0.0011812	0.0119143	1.07497	0.00045208	0	1.07011	2.1147e-05	0	1.10966	0.020886	0.00759417	0.0114387	0.0113918	0.0169528	0.00911597	0.0116403	0.00955881	0.0121029	0.00913768	0.0112233	0.0172725	0.0174938	0.0131727	0.0167291	0.0135497	0.0131311	0.015346	0.00618651	0.00593265	0.0183181	0.0136645	0.0115938	0.0143558	0.0183465	0.0536626	0.010164	0.0212748	0.00638815	0.0119775	0.0119216	0.017184	0.0112242	0.0126255	0.0101939	0.0153396	0.0103052	0.0101598
LPC 22:4	0.0522635	0.42742	0.0017887	0.0219474	1.06064	0.00054098	0.00906522	1.0901	8.1448e-05	0	1.12299	0.0602617	0.069858	0.093013	0.0795986	0.157871	0.070009	0.0842002	0.0718661	0.0745378	0.0595568	0.0702742	0.0701889	0.067187	0.0866872	0.087795	0.0947119	0.0491209	0.20917	0.103446	0.0824871	0.0528329	0.0695867	0.0545237	0.15013	0.0953902	0.0832226	0.0382815	0.0686977	0.0713207	0.109422	0.0820449	0.135581	0.0768606	0.0883018	0.0738992	0.0888994	0.0655426	0.0664078
LPC 22:5	0.0230021	0.400304	4.9025e-05	0	1.05784	9.8427e-06	0	1.08351	9.0002e-05	0	1.11081	0.296434	0.207647	0.333233	0.296502	0.5285	0.2985	0.343645	0.270405	0.287467	0.207289	0.226214	0.333998	0.300128	0.349207	0.435038	0.390026	0.133937	0.767624	0.30852	0.260512	0.279404	0.275279	0.262222	0.535843	0.472915	0.313753	0.142739	0.289148	0.231006	0.40686	0.321462	0.547204	0.332323	0.351647	0.293054	0.301289	0.203093	0.223937
LPC 22:6	0.0168643	0.363733	3.2341e-05	0	1.05801	5.6061e-06	0	1.08401	8.1448e-05	0	1.10102	1.25961	0.504887	1.07488	1.03896	1.39718	0.940661	0.957795	0.854569	0.688214	0.685125	0.787145	0.94393	0.85272	1.24465	1.50112	0.923644	0.460549	2.09657	0.691306	0.678306	0.961378	0.809621	0.985743	0.874766	1.39006	1.05781	0.485843	1.29556	0.519636	1.27848	1.05029	1.38099	0.99811	0.993608	0.975083	0.741994	0.768861	0.762026
LPC 24:1	0.0729356	0.3092	0.083666	0.346812	1.03579	0.01015	0.0695	1.05434	0.021088	0.11676	1.0471	0.0251777	0.0110081	0.0247838	0.0153777	0.0284779	0.0178879	0.0202955	0.014155	0.0234798	0.0148254	0.0176604	0.0247066	0.0161054	0.0132105	0.0184273	0.0198742	0.0257493	0.0222126	0.0141095	0.0084719	0.0214751	0.0132811	0.0185871	0.0215264	0.0221942	0.0369346	0.0166989	0.0275263	0.0102795	0.0240264	0.0157681	0.0302867	0.0175327	0.0180856	0.0160318	0.0262805	0.017502	0.0186724
LPC O-18:3	0.0679447	0.12072	0.0024687	0.0219474	1.0752	3.5915e-05	0	1.13276	2.1147e-05	0	1.16995	0.102182	0.11023	0.105914	0.100345	0.0987569	0.1034	0.106442	0.0934584	0.102807	0.0911178	0.100243	0.113311	0.0983207	0.091765	0.0695885	0.109951	0.0829058	0.0981357	0.0926628	0.0755095	0.0738822	0.0951011	0.111139	0.0945685	0.114656	0.0957404	0.0871646	0.106977	0.101066	0.129721	0.122414	0.123012	0.104008	0.104418	0.10394	0.096776	0.109252	0.105232
LPC O-20:0	0.0399694	0.296629	0.0026722	0.031275	1.05449	3.9863e-05	0	1.07083	1.5288e-05	0	1.08333	0.0206563	0.0230208	0.0238323	0.0235203	0.0236819	0.0193394	0.0331288	0.0142517	0.0276963	0.029622	0.0220539	0.0267952	0.0192292	0.0205644	0.0116832	0.0200872	0.0185166	0.0154268	0.0199538	0.00945158	0.0180192	0.0262327	0.0239685	0.0240774	0.0422909	0.025756	0.0181445	0.0208047	0.0231206	0.0302485	0.0262488	0.0235405	0.0192092	0.0335801	0.0152744	0.026973	0.0311242	0.0214608
LPC 16:0	0.0107687	0.233384	5.6061e-06	0	1.13366	5.6061e-06	0	1.25807	5.6061e-06	0	1.3628	59.3766	46.8808	53.3935	58.0446	72.0626	49.0255	81.3659	44.3538	54.3013	38.6481	53.7353	67.7663	57.9211	64.7828	63.4136	84.0947	52.9243	77.9483	62.024	33.4797	62.748	61.6636	49.8465	66.9973	67.9074	52.6537	26.6105	60.4079	54.8637	66.667	67.4215	83.6711	58.9113	90.0207	54.2092	65.8655	46.7453	56.4456
LPC 17:0	0.0162758	0.347458	5.6061e-06	0	1.12949	5.6061e-06	0	1.24326	5.6061e-06	0	1.33833	1.22594	0.8128	0.91085	1.333	1.0974	0.904199	1.4894	0.59165	0.995295	0.70513	1.24264	1.87947	1.23208	1.05536	1.21999	1.08941	0.799575	0.972294	0.86814	0.475038	1.42532	1.06092	2.04005	1.10243	1.73087	0.997129	0.475372	1.29291	0.953773	1.13112	1.56732	1.25943	1.09411	1.65801	0.694943	1.21793	0.842519	1.28706
LPC 18:0	0.00938675	0.231545	5.6061e-06	0	1.13321	5.6061e-06	0	1.24646	5.6061e-06	0	1.34118	18.5628	18.1397	18.4334	21.8301	20.7747	16.2669	26.2045	20.2713	17.6775	14.305	16.8999	29.4156	19.9335	22.538	25.0379	25.5165	13.0138	23.61	16.6121	11.2534	19.1226	20.3963	21.4952	21.6675	21.3279	18.1374	9.30697	20.0165	21.3769	22.6127	25.5823	24.1402	19.1052	28.1027	24.1241	21.3646	18.1369	18.0971
LPC 18:3	0.0215569	0.2571	6.2811e-06	0	1.14051	5.6061e-06	0	1.27992	5.6061e-06	0	1.39671	10.1679	7.77013	9.13456	10.1375	13.0085	8.65888	14.6834	7.31272	8.99473	6.67256	9.33823	11.1984	9.52387	12.1004	12.9687	14.6456	8.58189	14.3655	10.21	5.7208	11.2623	11.1562	8.92071	11.6724	11.8202	8.7278	4.48728	10.6301	9.34811	11.9042	11.9757	14.7327	10.5985	15.5727	9.51831	10.5952	7.74052	9.77481
LPC 18:4	0.0305493	0.385905	6.2811e-06	0	1.11553	5.6061e-06	0	1.21643	5.6061e-06	0	1.30216	0.278722	0.175268	0.182961	0.288558	0.508469	0.309652	0.390882	0.208883	0.320245	0.230114	0.234163	0.314913	0.258114	0.227219	0.378818	0.516868	0.185609	0.510584	0.33608	0.138076	0.273195	0.343171	0.174953	0.298574	0.180457	0.186643	0.14097	0.278169	0.214712	0.221597	0.323253	0.557771	0.389877	0.413137	0.239747	0.385274	0.268148	0.236939
LPC 20:0	0.0262635	0.309047	9.8427e-06	0	1.08359	7.0334e-06	0	1.12133	6.2811e-06	0	1.15834	0.0836056	0.0693269	0.0824278	0.0893315	0.0860885	0.0705542	0.102902	0.08485	0.0877227	0.0663888	0.0765546	0.183107	0.073813	0.0948718	0.110137	0.137586	0.11901	0.0740021	0.0552381	0.0513657	0.0777441	0.0799956	0.113526	0.121947	0.0933331	0.0887322	0.0578719	0.0853846	0.0741227	0.0955739	0.105166	0.0940697	0.0772861	0.117386	0.0918717	0.0972287	0.0745207	0.0802087
LPC 20:1	0.0263662	0.298853	5.6061e-06	0	1.11998	5.6061e-06	0	1.22799	5.6061e-06	0	1.33474	0.244249	0.11125	0.134311	0.160081	0.200422	0.138605	0.176323	0.117166	0.167112	0.115365	0.175633	0.286213	0.154458	0.209034	0.230214	0.207001	0.247795	0.228108	0.108309	0.105902	0.174796	0.180976	0.180415	0.264283	0.233152	0.261235	0.107154	0.244905	0.140707	0.170869	0.189048	0.215972	0.162253	0.191481	0.146593	0.193162	0.155302	0.18599
LPC 20:2	0.106272	0.329878	9.9401e-05	0	1.13095	4.9025e-05	0	1.1527	0.00041294	0	1.18616	0.22327	0.204921	0.210078	0.379586	0.370203	0.17918	0.220206	0.203277	0.244398	0.181111	0.235471	0.293902	0.281828	0.34294	0.442266	0.279516	0.204436	0.253923	0.167849	0.10909	0.191774	0.265574	0.195314	0.368481	0.21498	0.234586	0.10469	0.242488	0.244573	0.238809	0.398213	0.402196	0.226592	0.359503	0.200258	0.303058	0.199471	0.245237
LPC 20:5	0.0181094	0.354499	0.00034396	0	1.05935	1.5288e-05	0	1.08277	9.9401e-05	0	1.08358	4.17917	2.25212	2.71406	4.21894	4.9616	2.5996	4.20802	2.91561	3.41287	2.6726	3.20511	4.37679	3.5954	7.51056	6.14456	4.93297	1.72653	4.61882	3.6506	6.0812	3.60463	4.0125	5.02814	6.42057	3.9065	4.81899	1.52738	4.03353	2.38993	3.19344	4.30532	5.21475	2.94149	4.3055	3.18719	3.81712	2.86203	3.01263
LPC 22:0	0.0548342	0.287978	0.011648	0.0944151	1.05529	0.00041294	0	1.07518	0.001648	0.0151636	1.08097	0.0226	0.0229792	0.0279026	0.0263102	0.0274307	0.0235774	0.0344966	0.0340406	0.0351962	0.0220964	0.0227808	0.0481438	0.0187304	0.0230479	0.0362283	0.0493657	0.0304448	0.0215989	0.0202293	0.0181286	0.0271271	0.0222641	0.0351875	0.0296266	0.028044	0.0279426	0.0189965	0.0225996	0.0265513	0.0320491	0.026747	0.031231	0.0266207	0.0352158	0.030536	0.0391937	0.024072	0.0196717
LPC 22:3	0.0735709	0.340349	0.0012848	0.0119143	1.08422	7.8715e-06	0	1.15977	2.1147e-05	0	1.1743	0.0100512	0.00900158	0.0105295	0.0127538	0.0101316	0.00910137	0.0151573	0.0110906	0.012446	0.00862867	0.00941274	0.0245195	0.00999765	0.0113426	0.0163243	0.0183119	0.0148933	0.00954247	0.00636685	0.00543863	0.00880467	0.0105025	0.0131079	0.0163529	0.0121059	0.0125182	0.0078519	0.0111126	0.00949383	0.0135619	0.0148666	0.0120955	0.00942637	0.015125	0.0139368	0.013498	0.00969905	0.010715
LPC 24:0	0.0317586	0.278782	0.041139	0.222039	1.0324	0.0049399	0.0393396	1.04463	0.023924	0.129974	1.03761	0.0478303	0.0412768	0.0786313	0.0572549	0.077583	0.0695372	0.0707711	0.0553084	0.0708939	0.0548285	0.0506669	0.0861991	0.0429689	0.0422399	0.0872021	0.0965018	0.0745616	0.0580216	0.0405812	0.0337965	0.060829	0.0419872	0.0800817	0.0600609	0.0578352	0.0640664	0.0386783	0.0446117	0.0469794	0.0871426	0.0560662	0.0857609	0.0681225	0.0703988	0.056494	0.0764923	0.0532592	0.0476676
LPC O-16:0	0.018436	0.244647	5.6061e-06	0	1.16025	5.6061e-06	0	1.30031	5.6061e-06	0	1.42377	0.470549	0.410344	0.521073	0.521353	0.452607	0.414041	0.561912	0.296501	0.363513	0.352417	0.506108	0.437555	0.503105	0.632857	0.405306	0.382177	0.274083	0.377676	0.406061	0.217706	0.374102	0.56674	0.457752	0.432855	0.625602	0.384193	0.253042	0.498212	0.493087	0.665992	0.629093	0.541077	0.531796	0.628928	0.367509	0.431889	0.466276	0.55274
LPC O-16:1	0.025999	0.229685	5.6061e-06	0	1.12164	5.6061e-06	0	1.21589	5.6061e-06	0	1.30127	0.779126	0.38712	0.568285	0.584171	0.69252	0.550733	0.711354	0.421064	0.497524	0.456177	0.57231	0.671999	0.608191	0.767474	0.633952	0.617919	0.384337	0.543878	0.394119	0.28023	0.496931	0.549964	0.669783	0.612695	0.640641	0.616453	0.355945	0.821115	0.428988	0.713658	0.667197	0.801169	0.665526	0.79993	0.480438	0.57751	0.547597	0.634286
LPC O-18:0	0.0228803	0.312837	5.6061e-06	0	1.11808	5.6061e-06	0	1.20778	5.6061e-06	0	1.2885	0.115322	0.125637	0.128956	0.148405	0.120855	0.12406	0.193201	0.0823083	0.117757	0.109722	0.116955	0.169992	0.124825	0.192014	0.112349	0.0998557	0.076634	0.0966969	0.107791	0.0520579	0.107979	0.166099	0.148323	0.12195	0.222582	0.1083	0.0662845	0.123835	0.142142	0.169691	0.168032	0.142022	0.137408	0.200418	0.106946	0.130656	0.133418	0.124278
LPC O-18:1	0.0201019	0.222383	5.6061e-06	0	1.17353	5.6061e-06	0	1.34383	5.6061e-06	0	1.48873	0.409492	0.24638	0.327335	0.372827	0.339109	0.299863	0.403007	0.240953	0.30742	0.273236	0.362537	0.41821	0.34546	0.450771	0.370033	0.241527	0.257021	0.321078	0.242501	0.229188	0.263962	0.412854	0.407517	0.384352	0.45254	0.384268	0.209382	0.42844	0.296789	0.424841	0.462466	0.408949	0.377832	0.446805	0.311107	0.359833	0.365243	0.415643
LPC O-20:1	0.112721	0.327107	2.9106e-05	0	1.13097	5.6061e-06	0	1.25985	6.2811e-06	0	1.37918	0.0243516	0.0109436	0.0142058	0.0174831	0.0147177	0.00939943	0.0236342	0.00655867	0.0216048	0.0164268	0.0157268	0.0191387	0.0158637	0.0192104	0.0153852	0.0114794	0.0151776	0.0122339	0.0125802	0.00953604	0.0155155	0.0176014	0.0115376	0.0154958	0.0295386	0.0173102	0.00955851	0.023757	0.0114301	0.0188578	0.0202073	0.0161962	0.0118266	0.0272213	0.00666467	0.02252	0.0203239	0.0189757
LPE 18:1	0.0310404	0.57256	0.25882	0.642875	1.02204	0.18638	0.524068	1.02038	0.88538	0.959828	0.997917	0.360583	0.283708	0.237536	0.275249	0.602929	0.21486	0.254727	0.423855	0.465649	0.340744	0.268605	0.379809	0.348708	0.316433	0.173365	0.900368	0.577286	0.680167	0.461254	1.22811	0.218862	0.300567	0.329189	0.525597	0.331858	0.235287	0.243026	0.362593	0.269671	0.268517	0.265002	0.595747	0.229048	0.236032	0.467605	0.473228	0.385695	0.231536
LPE 18:2	0.014922	0.39345	0.38709	0.733541	1.0072	0.63087	0.916819	0.994449	0.0088259	0.0605323	0.950907	0.488504	0.557205	0.37091	0.670693	0.880014	0.393785	0.571403	0.649954	0.854248	0.549251	0.418134	0.745094	0.488961	0.521298	0.326428	1.23631	0.5388	0.590248	0.666499	1.16134	0.346647	0.559605	0.773444	1.05787	0.522834	0.441731	0.325939	0.487243	0.556008	0.44998	0.607916	0.903489	0.389128	0.558179	0.676596	0.877181	0.543622	0.382683
LPE 20:4	0.0137855	0.379874	0.36127	0.730762	1.01219	0.22047	0.562822	0.996036	0.015244	0.0947727	0.967691	0.459649	0.516335	0.512513	0.368147	0.727779	0.505544	0.532445	0.62283	0.525826	0.41513	0.421959	0.554504	0.549493	0.358772	0.290309	0.683171	0.568391	1.32841	0.612981	0.836971	0.339061	0.457436	0.481555	0.864149	0.716294	0.394907	0.393349	0.450132	0.504941	0.601007	0.350222	0.721437	0.509195	0.512656	0.66694	0.530412	0.428125	0.400137
LPE 22:5	0.0707557	0.598616	0.11838	0.420564	1.03345	0.86645	0.965567	1.00414	0.071565	0.319404	0.964234	0.0295621	0.0683752	0.0649505	0.0400422	0.0835924	0.0590445	0.0520068	0.0759066	0.0700284	0.0367143	0.0327194	0.0656021	0.0514557	0.0197132	0.0336188	0.0802822	0.0539321	0.203781	0.0869525	0.0506075	0.0307535	0.0406549	0.0359397	0.0946747	0.0747044	0.0316882	0.0335728	0.0353326	0.0666347	0.0829917	0.0333778	0.0869461	0.0588447	0.0513436	0.0740365	0.0689352	0.0337139	0.0332748
LPE 22:6	0.0185026	0.421507	0.86645	0.935549	1.01747	0.25882	0.620707	1.00034	0.038814	0.186931	0.979546	0.342704	0.210645	0.428922	0.29842	0.348319	0.352462	0.239672	0.384663	0.236452	0.224755	0.245503	0.324373	0.314269	0.165255	0.260529	0.305278	0.31034	0.826945	0.219977	0.18354	0.24155	0.228957	0.324015	0.233309	0.478546	0.246064	0.227655	0.34717	0.198429	0.537131	0.286579	0.336503	0.343452	0.235363	0.408312	0.246946	0.221827	0.222262
LPE 16:0	0.0252029	0.308063	4.9025e-05	0	1.07856	1.228e-05	0	1.1081	2.3536e-05	0	1.11666	0.450294	0.323976	0.418942	0.383885	0.580926	0.393437	0.426869	0.394989	0.418848	0.333622	0.344745	0.439201	0.405723	0.349548	0.448092	0.85739	0.547633	0.595483	0.364339	0.202106	0.469074	0.385235	0.399141	0.48904	0.551281	0.347226	0.158682	0.468015	0.334944	0.494882	0.381543	0.612643	0.43404	0.470903	0.472823	0.483924	0.341864	0.314101
LPE 18:0	0.0237386	0.319003	6.2811e-06	0	1.09897	5.6061e-06	0	1.15164	5.6061e-06	0	1.17127	0.517101	0.515059	0.480985	0.538495	0.662509	0.484576	0.598063	0.584546	0.529978	0.345237	0.385108	0.688843	0.536724	0.469004	0.614719	1.14657	0.543574	0.849641	0.482242	0.294534	0.573635	0.461715	0.589504	0.702606	0.602829	0.434344	0.220797	0.542047	0.575451	0.624114	0.592343	0.717614	0.550824	0.667974	0.668561	0.560131	0.387649	0.395536
LPE 18:0p	0.0375344	0.296504	6.2811e-06	0	1.14907	6.2811e-06	0	1.21475	7.0334e-06	0	1.27627	0.0545855	0.0614603	0.0823151	0.0790005	0.0784941	0.0630061	0.0707108	0.0475246	0.0406358	0.0388856	0.0792999	0.0854954	0.0731592	0.0935525	0.0883014	0.0691273	0.0435705	0.0985653	0.0598204	0.0323547	0.0734392	0.0835593	0.0948874	0.107603	0.0891299	0.07098	0.0329737	0.0612366	0.0701834	0.102799	0.101296	0.0911256	0.0717921	0.0773856	0.0630538	0.050448	0.0503119	0.0893384
PC 31:0	0.0203264	0.424044	0.23911	0.630778	0.99354	0.002891	0.02502	0.972056	3.9863e-05	0	0.957863	0.401894	0.453176	0.483303	1.11064	0.829949	0.564589	0.54457	0.423683	1.2703	0.891943	0.823046	0.74041	1.21806	0.408217	0.769554	0.770361	0.440296	0.591683	0.754415	0.225428	0.773298	0.432585	0.730695	0.502088	0.708162	0.22847	0.32956	0.38884	0.477833	0.504663	1.11305	0.831887	0.576999	0.540995	0.465268	1.32763	0.859367	0.788493
PC 33:0	0.0235071	0.41908	0.58055	0.84124	1.00206	0.50114	0.829036	0.993544	0.048833	0.232193	0.981064	0.392871	0.422741	0.561769	0.864228	0.713573	0.468593	0.491815	0.335158	0.835113	0.513859	0.639639	0.632487	0.741816	0.315138	0.593581	0.541337	0.381812	0.593255	0.589811	0.215029	0.736068	0.386246	1.31062	0.463897	0.664711	0.241577	0.26754	0.379546	0.416185	0.597344	0.86789	0.765287	0.467185	0.473356	0.341498	0.858725	0.518948	0.586219
PC 34:3	0.0101115	0.324164	0.11838	0.420564	0.992573	0.00070526	0.00906522	0.976819	1.5288e-05	0	0.952594	6.54462	9.15781	6.05522	12.0051	12.9512	8.60274	9.91432	11.678	15.0897	9.47013	6.67034	16.3779	8.84339	3.85751	12.0752	13.548	7.84691	10.8782	9.07475	6.54718	10.6161	9.87383	8.41778	12.158	6.0309	4.66113	7.97624	6.39363	9.01465	6.47998	11.98	12.7174	8.72598	9.6391	11.7696	15.3722	9.59072	6.26904
PC 34:5	0.0193835	0.598742	0.25882	0.642875	0.995213	0.023924	0.137096	0.984524	0.0024687	0.0151636	0.969836	0.0380246	0.035149	0.0306707	0.110891	0.105283	0.0600263	0.0557612	0.094628	0.114957	0.0655715	0.0410171	0.117109	0.171647	0.0311659	0.142469	0.150503	0.0241375	0.122915	0.0618966	0.0221112	0.0829292	0.0341531	0.0400611	0.095553	0.0458725	0.0249695	0.0472536	0.0376025	0.0346578	0.0329468	0.108568	0.105257	0.055314	0.0552067	0.0969195	0.122229	0.0639468	0.0380109
PC 36:3	0.0156853	0.221985	0.58055	0.84124	0.999124	0.94254	0.978424	1.00101	0.1785	0.514779	0.991645	51.1128	83.4841	54.7541	80.1064	61.041	64.5443	79.1855	71.1364	70.6323	51.9127	55.0062	96.4587	59.6536	46.8461	67.4079	75.9834	103.701	68.4825	70.064	53.5115	62.0216	63.3183	76.0754	80.978	56.1291	39.741	55.7161	51.5549	81.6604	59.6209	79.7148	60.4529	63.4915	77.8702	73.5866	72.9667	52.0372	52.4668
PC 36:6	0.0343767	0.345083	0.79157	0.909818	0.998121	0.11838	0.403328	0.983379	0.034498	0.1668	0.971639	0.586761	0.783203	0.471172	1.05002	0.853326	0.793294	0.764475	0.732062	1.32831	0.788809	0.627007	1.58276	0.648195	0.312451	1.10569	0.942779	0.767858	0.735704	0.65272	0.53664	0.945492	0.853778	0.796001	1.05438	0.482357	0.426499	0.783163	0.555525	0.792878	0.522864	1.02323	0.79912	0.843385	0.720222	0.76177	1.28579	0.800285	0.567939
PC 36:7	0.0363247	0.486401	0.54809	0.819054	0.991747	0.29047	0.653676	0.983285	0.092617	0.38781	0.967731	0.0690189	0.171004	0.117263	0.233341	0.258112	0.168979	0.130342	0.17138	0.246159	0.211573	0.12441	0.210147	0.266007	0.0599999	0.201054	0.281678	0.0927244	0.344884	0.181535	0.052183	0.12614	0.0980251	0.0870938	0.180975	0.103085	0.0525716	0.0945356	0.0687539	0.172635	0.132143	0.229542	0.252216	0.17918	0.117569	0.187727	0.249524	0.226564	0.11669
PC 37:5	0.0371091	0.377005	0.45641	0.760608	1.01673	0.25882	0.620707	1.022	0.31295	0.655884	1.01759	0.436081	0.326937	0.463038	0.555094	0.603736	0.481011	0.627975	0.369642	0.519447	0.2787	0.407588	0.785674	0.836395	0.319935	0.786184	0.508005	0.234844	0.71282	0.419438	0.200498	0.954272	0.38961	0.559146	0.585313	0.800693	0.456616	0.368845	0.440509	0.371635	0.51503	0.584425	0.57109	0.483888	0.622591	0.399105	0.500158	0.304617	0.364282
PC 38:2	0.0161299	0.256264	0.32461	0.702202	0.997214	0.075429	0.297857	1.01152	0.63087	0.846068	0.988841	1.41536	2.64024	1.94875	3.26676	2.03349	1.65564	1.97466	2.4377	2.48278	2.03252	1.74348	2.70714	1.93897	1.35523	2.333	2.37917	2.95174	1.91551	1.55758	1.07443	1.99187	2.19252	2.27479	2.0036	1.56091	1.28948	1.63399	1.42206	2.60564	2.06749	3.30313	2.03121	1.70141	1.96601	1.93241	2.54856	2.10059	1.70073
PC 38:4	0.015452	0.243857	0.42788	0.756254	1.00674	0.58055	0.877815	1.00732	0.11282	0.432303	0.993532	35.7886	57.4551	58.5205	39.1444	50.5199	61.9678	53.2737	60.1749	40.2395	47.8873	40.1266	47.9521	56.3952	39.5984	46.8743	42.4455	42.047	97.058	56.1894	46.1121	47.2627	38.761	40.5959	44.7743	56.5637	46.7629	43.3531	35.7123	56.9149	63.081	38.5591	51.7801	63.3358	53.4787	61.1745	42.0583	48.2012	37.2854
PC 38:5	0.0226851	0.273748	0.90438	0.947156	1.00586	0.70068	0.930946	1.00069	0.15634	0.489113	0.993867	13.9905	16.9939	18.0967	14.6251	22.8451	20.7139	19.6808	20.1641	16.8418	14.0211	12.86	21.7294	21.8872	11.8523	21.6904	20.7101	23.2165	37.0609	17.8093	13.6094	20.7212	13.5687	12.9032	21.2379	20.009	17.2138	15.6347	13.6874	16.6024	19.3782	14.5633	21.3112	20.6597	19.3798	20.7692	17.8757	14.2263	12.8214
PC 38:7	0.0429272	0.385595	0.092617	0.359083	1.03699	0.41401	0.763885	1.02525	0.92344	0.959828	1.01239	0.941723	0.555864	0.874349	0.965314	0.896595	1.12661	0.966588	0.637691	0.22532	0.48134	0.523298	1.53062	0.826135	0.394791	1.28795	1.00271	0.853527	1.13155	0.489267	0.299402	1.17901	0.688831	0.829756	0.868455	0.727363	0.607921	0.630948	0.943725	0.562371	0.990898	0.977692	0.900647	1.15588	0.920499	0.622477	0.715479	0.514167	0.500258
PC 38:8	0.0211912	0.462875	0.45641	0.760608	0.991164	0.56421	0.867852	0.996797	0.14278	0.485414	0.982014	1.24089	0.840434	1.38236	1.48642	2.44217	1.58186	2.08672	1.89053	1.69018	0.807282	0.975687	1.85932	2.43789	0.856857	2.84922	2.98024	0.615836	3.23413	1.45078	0.649961	3.06727	1.14764	0.978846	2.44591	2.2455	1.35044	1.19878	1.17882	0.863351	1.48936	1.49946	2.32249	1.58758	1.99485	1.97228	1.74487	0.830742	0.923848
PC 39:3	0.0246351	0.375911	0.30157	0.666317	1.00789	0.92344	0.976881	0.998901	0.58055	0.818503	1.00607	0.0389982	0.073649	0.0464919	0.0803553	0.0526257	0.0597462	0.0727979	0.0646695	0.0689626	0.0447945	0.0587865	0.0986098	0.0585561	0.032281	0.0641558	0.0585014	0.0989738	0.0482332	0.0547925	0.0252495	0.0569704	0.0496878	0.122725	0.0467322	0.0411582	0.0290135	0.0429686	0.0390067	0.0739989	0.0589295	0.0800433	0.045492	0.0624239	0.0757259	0.0670952	0.0693489	0.0485571	0.056979
PC 39:5	0.0674307	0.403534	0.68296	0.876342	1.00598	0.27964	0.648667	1.01643	0.32461	0.659761	1.0245	0.133471	0.154191	0.184613	0.196388	0.182998	0.199328	0.24246	0.101798	0.170727	0.087958	0.144549	0.302446	0.208384	0.113812	0.203979	0.161327	0.0748639	0.191022	0.193795	0.0782559	0.249426	0.164439	0.316855	0.173036	0.380755	0.135209	0.111273	0.134614	0.140782	0.198083	0.208191	0.183063	0.218265	0.230482	0.106053	0.178264	0.0800794	0.136041
PC 39:6	0.0313169	0.435672	0.56421	0.828127	0.994959	0.44201	0.787667	1.00303	0.98083	0.990501	1.00269	0.907826	0.404456	0.889974	0.896205	0.616863	0.834759	0.656137	0.361851	0.437049	0.527575	0.793661	1.0165	0.845519	0.603081	0.909991	0.438818	0.583908	0.739229	0.427788	0.266383	1.05384	0.606658	1.5306	0.238017	1.34841	0.698739	0.487748	0.899079	0.394649	0.952009	0.903446	0.641794	0.838434	0.691207	0.398535	0.500811	0.536025	0.749492
PC 39:7	0.0263508	0.233262	0.54809	0.819054	1.00464	0.24883	0.618054	1.00752	0.96168	0.990501	1.0011	0.306972	0.386459	0.423595	0.344619	0.393203	0.461937	0.451696	0.311648	0.330021	0.273958	0.343421	0.494712	0.466308	0.252261	0.380853	0.329456	0.396126	0.561631	0.372156	0.250067	0.453549	0.276591	0.507262	0.379717	0.570019	0.323479	0.30091	0.311167	0.381271	0.450184	0.364101	0.381152	0.451224	0.430509	0.323504	0.336903	0.297491	0.326525
PC 40:4	0.0253508	0.336345	0.29047	0.66082	1.01036	0.048833	0.222098	1.01745	0.29047	0.653676	1.00536	0.708253	1.83318	1.60248	1.3833	1.65578	1.34123	1.46047	1.50651	1.25516	1.13593	0.96062	1.14883	1.08023	0.816391	0.966235	1.33416	1.09323	2.57814	2.01994	0.782484	0.937549	1.16929	1.03776	1.06026	1.03749	0.957546	0.813986	0.729558	1.81885	1.73659	1.37293	1.6494	1.35096	1.43118	1.62974	1.28834	1.16439	0.919184
PC 40:5	0.0256942	0.63255	0.038814	0.21977	1.01887	0.10747	0.378127	1.02096	0.1785	0.514779	1.0146	0.41762	1.27418	1.18293	0.602476	1.23879	0.89226	0.700762	1.00393	0.819434	0.870801	0.588085	0.83458	0.75256	0.432612	0.594264	0.769752	1.16528	2.91864	1.72121	0.471884	0.370502	0.606971	0.356011	0.365054	0.630673	0.583516	0.515628	0.444628	1.25922	1.31833	0.575506	1.22963	0.898393	0.747634	1.02932	0.836048	0.907364	0.576958
PC 40:7	0.0240175	0.292243	0.41401	0.7506	1.00467	0.38709	0.747125	1.00652	0.47106	0.741158	1.00407	2.8132	1.66816	2.27903	2.48843	2.51947	2.9362	2.73805	1.56957	1.7478	1.78126	1.91814	3.63348	1.89839	1.52946	2.70997	2.17562	3.99442	3.49263	1.42236	1.35528	2.73392	2.2683	2.4937	1.78853	2.61993	2.33071	1.88998	2.83076	1.65192	2.50648	2.51573	2.53253	2.8073	2.6716	1.68287	1.78681	1.85862	1.79614
PC 40:8	0.102455	0.295146	0.26909	0.655955	1.01461	0.14278	0.455198	1.01807	0.63087	0.846068	1.01318	0.653579	0.546803	0.805116	0.909975	0.869973	0.640597	0.776795	0.478572	0.61136	0.487002	0.466165	1.14645	0.62142	0.413983	0.7403	0.823994	0.629867	0.986611	0.497148	0.442337	0.709998	0.536577	0.817342	0.693498	0.593725	0.492229	0.304289	0.649016	0.536483	0.918389	0.929857	0.845607	0.669568	0.745734	0.469025	0.627209	0.52871	0.449653
PC 40:9	0.0293977	0.266577	0.37404	0.733541	1.00578	0.45641	0.798958	1.00657	0.94254	0.978187	0.997754	5.96521	3.70238	7.72015	5.65804	5.74044	6.39467	5.77903	4.3159	3.76753	3.91984	4.60773	5.58536	5.04308	4.43481	6.84926	5.29657	5.22252	8.37189	4.06835	2.75351	7.12793	4.98839	5.30525	3.37548	7.31202	4.92823	3.65454	5.9126	3.67627	8.38546	5.56521	5.77083	6.5054	5.62052	4.61761	3.82985	4.09431	4.28042
PC 42:6	0.0309732	0.431232	0.33655	0.713345	1.01111	0.50114	0.829036	1.01199	0.48597	0.74783	1.00584	0.0540267	0.0997529	0.0897883	0.107025	0.115033	0.0793022	0.084794	0.114517	0.0742315	0.0571617	0.0779014	0.125067	0.106577	0.050047	0.127534	0.192847	0.0837067	0.210687	0.0977935	0.0274023	0.100594	0.0689171	0.10468	0.0683296	0.0760959	0.0878745	0.0375232	0.0560077	0.101476	0.0949577	0.111685	0.1101	0.0846251	0.0787101	0.13059	0.0790443	0.0589185	0.0711762
PC(14:0_18:2)	0.0181485	0.43809	0.50114	0.797393	0.992468	0.014264	0.0884545	0.975718	0.00037697	0	0.956066	1.40087	3.00757	1.70381	5.16908	2.98731	2.81452	2.42715	2.83573	4.11134	2.95775	2.09086	4.85975	3.34925	1.246	3.78522	5.22548	1.98765	2.73844	2.7733	0.953621	2.2698	2.07686	2.42055	2.97172	1.52443	0.945369	1.75856	1.37094	2.97315	1.85676	5.16835	2.92257	2.85722	2.27306	2.93825	4.18638	3.09343	1.98786
PC(14:0_20:4)	0.043279	0.489571	0.42788	0.756254	1.01192	0.86645	0.965567	1.00712	0.40042	0.70084	0.990301	0.589626	1.40915	1.08997	1.87463	2.08721	1.34375	1.13253	1.53236	1.97524	1.54579	0.994619	1.76941	2.34636	0.475276	1.40781	2.33732	0.804882	2.63805	1.51202	0.394219	1.06899	0.710477	0.670675	1.39042	0.811633	0.356316	0.716202	0.592534	1.39691	1.25889	1.90452	2.08069	1.41155	1.03971	1.45906	2.08525	1.695	0.965865
PC(15:0_18:1)	0.0123545	0.289109	0.18638	0.542392	0.992837	0.022467	0.129211	0.982506	4.9025e-05	0	0.959308	1.47959	2.18804	2.17753	3.39085	2.95453	2.34551	2.5244	1.76991	3.67183	2.2949	2.52001	2.85601	2.9605	1.2739	2.53172	2.65103	2.14402	2.4398	2.75849	0.950063	2.87291	2.37471	2.31166	2.11394	2.63791	0.95806	1.42582	1.50331	2.10904	2.33987	3.43759	2.85555	2.39745	2.39118	1.80521	3.79019	2.3497	2.3941
PC(15:0_18:2)	0.0108506	0.344965	0.42788	0.756254	0.995883	0.0045833	0.0393396	0.980197	0.00019619	0	0.960949	1.63366	2.44939	1.6988	3.92286	1.55791	2.37751	2.06101	1.43116	2.70641	2.0125	2.51318	4.08401	2.82634	1.64878	2.96082	1.96624	1.81519	1.10126	2.2386	1.42102	2.6441	1.91365	3.4103	2.04524	2.45176	1.19678	1.57877	1.67226	2.40441	1.84882	3.8442	1.57472	2.38952	2.03759	1.47279	2.81853	2.0713	2.33261
PC(15:0_20:4)	0.0163674	0.302384	0.73661	0.901258	1.00672	0.70068	0.930946	0.994764	0.083666	0.364875	0.98779	0.511332	0.776221	0.743635	0.822403	0.649231	0.963926	0.653953	0.448007	0.774562	0.675141	0.811156	0.909264	1.30833	0.491384	0.751091	0.543796	0.616991	0.796707	0.849911	0.4189	0.838859	0.44064	0.622355	0.617803	1.08891	0.401435	0.530698	0.51605	0.762923	0.81344	0.816891	0.659327	0.961158	0.654342	0.468241	0.798293	0.709203	0.765114
PC(15:0_22:6)	0.0287347	0.414451	0.37404	0.733541	0.996732	0.54809	0.855865	1.00057	0.38709	0.695599	0.987613	0.36994	0.228603	0.42509	0.58319	0.27615	0.514963	0.362899	0.198398	0.320271	0.288811	0.390108	0.625334	0.534138	0.227095	0.578575	0.289076	0.263544	0.300691	0.217574	0.101105	0.542592	0.272323	0.418573	0.168682	0.518861	0.216759	0.230302	0.354257	0.228424	0.469526	0.611214	0.267267	0.517411	0.346038	0.202915	0.315948	0.305814	0.377284
PC(16:0_12:0)	0.0256826	0.778078	0.82881	0.924313	0.996413	0.017384	0.105806	0.977889	5.4324e-05	0	0.934639	0.055763	0.109346	0.0910651	0.28269	0.386705	0.0798477	0.11128	0.230419	0.574622	0.459274	0.213581	0.183053	0.381071	0.123163	0.199994	0.507694	0.0751183	0.229644	0.274327	0.0263184	0.104395	0.0819715	0.117769	0.140954	0.0923359	0.0307396	0.0647804	0.0558968	0.101275	0.0976982	0.286484	0.366112	0.0838903	0.110247	0.223885	0.60067	0.46446	0.190895
PC(16:0_16:0)	0.0136194	0.203324	0.68296	0.876342	0.999008	0.01015	0.0695	0.987109	0.00037697	0	0.973158	6.45165	6.91897	9.73346	9.38595	11.7119	7.8369	7.80987	7.23295	9.30725	6.77256	7.0874	7.98234	7.98618	5.57427	7.91885	8.92946	9.63416	10.7049	8.23192	5.4486	8.88361	6.91056	8.46933	8.39172	8.26482	5.10602	5.41922	6.50109	6.8398	10.4679	9.52543	11.5524	8.02273	7.57301	7.49141	9.65039	6.95194	6.61472
PC(16:0_16:1)	0.0139092	0.474691	0.051652	0.264439	0.988385	9.0002e-05	0	0.964861	5.6061e-06	0	0.933599	6.26028	10.5554	11.4198	14.0299	22.4485	14.2541	13.3242	13.5502	17.8967	12.0546	8.54318	11.0993	13.0828	4.36953	12.3335	28.7758	10.2481	21.3207	17.696	4.4566	11.8079	11.9811	6.12985	12.423	7.51231	4.55873	6.3428	6.26639	10.0922	12.0067	14.1405	22.657	14.2453	13.1346	13.8248	18.2775	11.851	7.97075
PC(16:0_18:1)	0.0150495	0.237136	0.84759	0.930568	1.00399	0.36127	0.723736	0.997307	0.0036488	0.0297857	0.984219	79.2015	115.84	136.692	132.638	160.114	109.96	133.082	120.547	143.383	101.295	100.745	115.689	105.722	79.9149	119.859	155.834	153.21	195.741	142.632	83.3079	128.253	129.879	97.327	130.393	129.36	76.1549	82.1172	77.8428	112.888	143.489	132.471	163.383	112.09	132.598	122.828	151.739	102.749	94.5001
PC(16:0_18:2)	0.019507	0.141271	0.75479	0.904698	1.00023	0.071565	0.291495	0.991665	0.00041294	0	0.974449	173.253	252.703	236.164	263.787	219.671	204.817	226.04	212.651	217.94	177.985	187.173	275.54	193.221	214.845	243.03	261.3	261.476	197.632	248.369	216.012	218.259	217.205	273.838	262.352	212.952	185.352	170.664	173.869	248.149	251.546	263.567	219.67	203.015	229.364	218.212	229.457	175.023	180.711
PC(16:0_20:4)	0.0194236	0.261346	0.27964	0.655955	1.00625	0.63087	0.916819	1.00713	0.16348	0.499787	0.992921	71.5501	101.275	129.452	73.0032	113.561	111.514	98.7676	86.8622	80.6935	77.0705	78.9681	84.5402	106.31	76.6242	84.4841	91.4369	112.063	184.668	116.905	80.58	93.3543	70.4001	68.3121	108.304	120.669	80.8362	75.5609	72.679	99.5289	138.555	74.8206	116.628	110.338	100.981	89.8583	84.332	75.7587	76.4936
PC(16:0_20:5)	0.0122904	0.43851	0.96168	0.976044	1.00059	0.86645	0.965567	0.999639	0.01855	0.113186	0.984227	9.47454	6.97367	10.3297	11.2505	17.9466	11.7273	15.5303	14.4611	12.8116	6.28025	7.59085	14.3138	18.9455	6.77253	20.7762	21.8629	5.08794	23.5797	10.9952	5.14024	21.8695	8.714	7.31733	18.0431	16.7557	10.3147	9.20738	9.20705	6.67374	11.2249	11.3241	17.6447	11.9923	14.9609	14.9333	13.381	6.4695	7.28991
PC(16:0_22:6)	0.00710558	0.290239	0.36127	0.730762	1.00761	0.70068	0.930946	1.006	0.88538	0.959828	1.00128	42.2475	24.9063	57.5933	39.6047	40.3217	44.5089	39.5317	30.7818	25.6939	26.9111	32.6486	38.8856	37.5132	31.7135	49.1041	37.4696	38.1688	60.6323	29.0369	18.308	50.3051	34.4683	36.9181	19.4728	53.6059	34.4171	26.0635	42.2244	24.1142	62.5629	39.6751	40.8665	45.4479	39.1803	31.8361	26.5035	27.9364	31.0271
PC(16:0e_18:2)	0.0107466	0.452821	0.73661	0.901258	1.00395	0.38709	0.747125	1.00554	0.18638	0.527633	0.993192	1.65105	3.57323	5.50724	4.90787	2.1267	2.0906	2.03754	1.87489	1.64542	2.73526	4.2392	2.42592	2.50182	3.65215	1.55745	2.03005	1.3129	1.41581	1.98753	1.87366	1.7439	3.62405	5.58284	3.05042	2.58072	2.56246	1.9805	1.71856	3.56862	5.91822	5.04139	2.09111	2.1601	1.96335	1.95221	1.68923	2.85161	3.96072
PC(16:1e_18:1)	0.0118929	0.298138	0.036602	0.214292	1.01137	0.18638	0.524068	1.00854	0.84759	0.953143	1.00398	1.36157	1.08443	2.06517	1.67945	1.87422	1.6695	1.41816	1.24419	1.23837	1.35148	1.20891	1.8023	1.12935	1.09326	1.68311	1.13568	1.93715	1.37927	0.819759	0.86133	1.32421	1.52458	3.00552	1.47199	1.46489	1.34392	1.27102	1.3971	1.08128	2.22152	1.71529	1.86107	1.69659	1.42241	1.31299	1.26897	1.41392	1.18081
PC(16:1e_18:2)	0.0123953	0.354084	0.36127	0.730762	1.00742	0.26909	0.633746	1.00658	0.82881	0.952322	0.999061	3.51149	3.7372	5.49259	5.12807	4.44261	3.77215	3.46342	2.91002	2.55352	3.50832	3.81047	5.27849	3.03848	3.29453	3.57374	3.05902	2.86628	2.98061	2.05386	2.78334	3.55408	4.06791	9.10832	4.30598	3.27761	4.39479	2.76263	3.53527	3.73652	5.99253	5.30524	4.40163	3.87136	3.34664	3.06039	2.62781	3.61751	3.6017
PC(16:1e_20:4)	0.0109177	0.242099	0.38709	0.733541	1.00754	0.097373	0.348698	1.01046	0.75479	0.896966	1.00341	5.13253	5.08234	8.68896	6.50337	7.15327	7.89125	4.62179	4.78801	3.35541	4.80251	5.73	5.72073	5.31441	5.50687	4.97689	4.47474	3.93808	7.87549	5.56771	4.55086	4.70408	5.00059	8.58468	6.067	5.10813	5.81926	4.66599	5.12583	5.05745	9.51904	6.53824	7.15647	7.94407	4.48882	5.04571	3.47042	4.98307	5.48587
PC(17:0_18:1)	0.0119132	0.275964	0.86645	0.935549	1.00059	0.17087	0.49865	0.991814	0.015244	0.0947727	0.984481	1.79525	2.3238	2.45221	3.38948	2.73935	2.17758	2.76867	1.77792	3.13737	1.93717	2.57133	3.22583	2.56491	1.50442	2.4842	2.25512	2.72557	2.89469	2.46294	1.1521	3.23669	2.5968	4.07736	2.27126	3.27236	1.43313	1.55451	1.82091	2.27565	2.63841	3.4262	2.76494	2.2457	2.71457	1.8443	3.25685	1.99373	2.43175
PC(17:0_20:3)	0.0174617	0.357966	0.25882	0.642875	1.00633	0.18638	0.524068	1.01305	0.77312	0.902916	0.996822	0.787222	1.27752	0.730507	1.38476	0.721985	1.05106	1.35124	0.752554	0.990438	0.676541	1.05006	1.67781	1.0901	0.592424	0.956429	0.739882	1.19869	0.725152	0.903642	0.405997	1.0996	0.886969	1.99028	0.863769	1.18398	0.534542	0.807337	0.794342	1.25202	0.805155	1.40482	0.72147	1.10388	1.28536	0.814137	1.00755	0.684964	0.982517
PC(17:0_20:4)	0.0129855	0.285641	0.86645	0.935549	1.00106	0.94254	0.978424	0.999081	0.50114	0.7515	0.995823	1.6901	2.0251	2.51488	1.90443	1.97981	2.51594	2.21673	1.23506	1.63354	1.48536	2.05655	2.6645	2.63091	1.4315	1.79495	1.3074	2.11363	2.78926	2.04548	1.40392	2.53786	1.43643	3.23768	1.81505	3.47897	1.81223	1.5374	1.72398	1.99653	2.71286	1.90847	1.91453	2.54776	2.15215	1.32301	1.70693	1.51701	1.98851
PC(18:0_16:0)	0.0190565	0.201288	0.19451	0.553163	1.00825	0.11282	0.392675	1.01012	0.33655	0.659761	1.00532	0.935006	1.44227	1.59421	1.55725	1.49134	1.12197	1.38475	1.16079	1.52106	1.06981	1.16002	1.61232	1.35075	1.00589	1.31619	1.41909	1.07337	1.6432	1.27448	0.835955	1.39705	1.18601	1.70118	1.52208	1.34306	0.918535	0.783967	0.950313	1.45624	1.72299	1.59509	1.49065	1.15047	1.33288	1.23876	1.54951	1.13114	1.11007
PC(18:0_18:1)	0.0130153	0.246091	0.25882	0.642875	1.0056	0.73661	0.945628	1.00385	0.17087	0.505723	0.993865	12.0413	19.5934	17.7382	24.039	23.5561	13.6775	17.8847	27.1557	26.9575	19.3609	15.7749	20.0647	19.5282	13.5577	20.4983	25.2859	19.6918	28.1504	22.0221	15.2652	18.73	20.1262	18.3471	18.9659	14.3711	10.3833	13.364	11.9883	19.3119	19.0559	24.3191	23.6502	13.9243	17.9166	27.7649	27.8639	19.9619	15.4703
PC(18:0_18:2)	0.0164086	0.167147	0.25882	0.642875	0.994709	0.13013	0.43368	0.993414	0.0019403	0.0151636	0.974989	89.3673	142.623	109.318	147.304	104.243	99.3144	111.029	142.502	117.562	106.388	96.3283	155.572	102.551	109.431	134.702	137.564	113.877	105.731	119.288	117.053	109.286	117.735	148.712	124.971	88.0758	91.9921	94.6056	87.3923	138.124	115.603	144.563	107.914	100.93	111.184	143.872	122.077	104.771	89.3336
PC(18:0_20:3)	0.0257536	0.302113	0.47106	0.767215	1.00617	0.34877	0.706471	1.01167	0.90438	0.959828	0.996733	10.8906	26.1022	12.6681	21.2121	14.531	18.1124	23.4114	30.1847	18.5072	15.0265	14.054	20.6923	17.0747	10.7992	20.4423	19.3286	19.1072	21.7947	20.3691	8.52293	15.3612	17.539	17.4889	12.9277	12.8732	7.95888	15.1836	11.1757	25.8667	13.7184	21.4821	14.6012	18.5328	22.692	31.6384	19.3508	15.8675	13.0823
PC(18:0_22:6)	0.0113323	0.29398	0.36127	0.730762	1.00742	0.38709	0.747125	1.00765	0.70068	0.869991	1.00235	13.0456	8.10326	15.294	13.3403	13.6026	13.5041	10.6259	14.1751	9.04853	11.7503	11.1905	11.7214	12.4777	11.6925	16.2892	11.4565	7.96136	22.2846	10.4219	6.16769	14.25	11.9043	11.2169	4.21399	14.655	9.67949	9.06924	13.0057	8.05623	16.6802	13.734	13.4541	13.7658	10.3025	14.949	9.3654	12.1684	10.544
PC(18:1_22:6)	0.0106564	0.297225	0.13013	0.444344	1.00829	0.2029	0.546135	1.00591	0.14944	0.485414	1.00635	2.83172	1.67222	2.32475	2.5189	2.63947	2.93755	2.72747	1.57249	1.7488	1.81052	1.91124	3.83748	1.90044	1.52946	2.81425	2.17562	3.99442	3.46837	1.42557	1.35528	2.72635	2.2683	2.4937	1.78853	2.61192	2.34852	1.8932	2.84236	1.65676	2.50648	2.65206	2.64945	2.93065	2.6716	1.67263	1.79016	1.86035	1.79614
PC(18:1e_18:2)	0.0232156	0.483681	0.14944	0.481651	1.01158	0.25882	0.620707	1.00616	0.92344	0.959828	0.999431	0.626052	0.612793	1.00357	1.01871	0.858049	0.754843	0.79623	0.55021	0.566692	0.74514	0.749109	1.16013	0.553402	0.57831	0.73829	0.410886	0.732022	0.696464	0.295642	0.440839	0.726023	0.703463	2.34478	0.794281	0.692991	0.901276	0.529141	0.64475	0.623868	1.10751	1.05138	0.861218	0.775314	0.804667	0.606293	0.609435	0.773519	0.713736
PC(18:1e_22:6)	0.0186154	0.278293	0.47106	0.767215	1.00683	0.15634	0.468	1.01149	0.92344	0.959828	1.00101	0.915631	0.627804	1.27468	1.35294	0.687059	1.04972	0.670009	0.69274	0.53631	0.845634	0.904244	0.82554	0.84458	0.889194	0.92084	0.458087	0.685482	0.755559	0.712838	0.479665	0.738911	1.01352	1.22559	0.548166	0.881116	0.922427	0.662887	0.917724	0.606713	1.39064	1.41073	0.694199	1.08072	0.649934	0.733458	0.544914	0.885949	0.874135
PC(18:2_18:2)	0.0128917	0.306834	0.30157	0.666317	1.00528	0.84759	0.965567	1.00111	0.30157	0.655884	0.993242	11.5073	13.9584	8.12638	16.4778	12.6575	8.63543	12.6523	12.5743	17.4284	11.4227	9.39872	22.8928	11.6433	9.70154	15.2183	16.866	12.2842	9.53201	10.4925	11.5794	12.8137	12.2693	18.6983	20.7188	8.71673	7.94021	8.61181	11.4449	13.7906	8.87766	16.8091	12.8038	8.74233	12.5177	12.8096	18.3396	11.716	8.8783
PC(18:2_20:4)	0.0403911	0.261545	0.54809	0.819054	1.00813	0.68296	0.930946	1.00466	0.90438	0.959828	0.999965	2.55139	4.03582	2.88818	3.25797	4.31396	3.57298	3.88324	3.24812	3.68024	3.03557	2.37784	5.09495	3.31096	2.37786	3.50213	4.59652	3.13437	5.04168	3.20802	3.21957	3.62929	2.77976	3.34801	6.24503	2.79089	3.06218	2.36004	2.62995	4.25668	3.2864	3.50712	3.88614	3.56029	3.87019	3.32952	4.04559	2.95586	2.21836
PC(19:0_18:2)	0.0126106	0.38809	0.68296	0.876342	1.0003	0.70068	0.930946	0.997233	0.092617	0.38781	0.987671	0.486647	0.593214	0.539865	0.85294	0.50748	0.460022	0.498684	0.486935	0.68271	0.469843	0.578581	1.05756	0.540205	0.377212	0.651549	0.653239	0.720105	0.39278	0.46704	0.401441	0.583887	0.476651	1.41085	0.654376	0.449214	0.390003	0.35958	0.49292	0.58328	0.579537	0.85991	0.502719	0.466453	0.483941	0.511254	0.706085	0.479311	0.550194
PC(20:0e_20:4)	0.0154974	0.250132	0.097373	0.371092	1.01114	0.013339	0.0834	1.01821	0.56421	0.802689	1.0012	0.247591	0.40841	0.426807	0.407989	0.371559	0.384931	0.436779	0.314675	0.394625	0.549533	0.323555	0.345123	0.303829	0.338894	0.249446	0.247866	0.369879	0.321444	0.385935	0.253579	0.26582	0.428427	0.496066	0.365209	0.646782	0.338076	0.383956	0.248447	0.406241	0.459581	0.422212	0.380186	0.405675	0.447896	0.334751	0.401254	0.569557	0.312092
PC(20:1_20:4)	0.0238821	0.243371	0.22965	0.622792	1.01086	0.15634	0.468	1.01351	1	1	1.00368	2.72524	3.97427	4.13821	3.6778	4.99803	4.55501	4.76704	4.91181	3.91009	2.81165	2.77092	4.21953	3.84849	2.7188	4.48302	5.53749	2.70561	6.08634	4.92784	2.71221	4.20924	4.10013	3.00498	4.05571	4.57356	2.94801	2.89438	2.64077	3.90548	4.37067	3.69215	5.11028	4.70184	4.74644	5.0294	4.22937	2.89304	2.69595
PC(20:1e_20:4)	0.0332392	0.218073	0.63087	0.874176	0.96873	0.27964	0.648667	1.01591	0.82881	0.952322	1.00687	0.505984	0.44757	0.640399	0.551042	0.440394	0.468052	0.601721	0.324831	0.566762	0.671696	0.561142	0.477337	0.524741	0.366987	0.326927	0.268982	0.675699	0.589536	0.516755	0.419913	0.438026	0.486984	0.563145	0.538166	0.73828	0.524066	0.519899	0.540661	0.439543	0.723937	0.554082	0.419277	0.490853	0.602932	0.364376	0.543516	0.652978	0.468076
PC(20:4_22:6)	0.0358027	0.344491	0.21156	0.593315	1.01154	0.27964	0.648667	1.01258	0.88538	0.959828	1.00439	0.210466	0.193881	0.319817	0.296669	0.452575	0.251501	0.289385	0.239357	0.340672	0.257347	0.194639	0.305166	0.397169	0.17623	0.287563	0.438516	0.439183	0.387236	0.292162	0.184307	0.270897	0.25851	0.200804	0.233419	0.179378	0.127236	0.100326	0.218632	0.18963	0.365848	0.312412	0.42664	0.258023	0.278056	0.255532	0.352892	0.276288	0.185569
PC O-32:0	0.0186126	0.214953	0.1785	0.537	1.00885	0.56421	0.867852	0.996237	0.019784	0.114247	0.983284	1.21345	1.32882	1.58831	1.67438	1.26178	1.30404	1.10282	1.20008	1.20757	1.11524	0.975391	1.14472	1.11772	0.788896	0.957068	0.744182	1.31129	0.783138	1.16132	0.990602	0.987234	1.29583	1.47669	1.13175	1.53852	0.716548	1.05301	1.25769	1.325	1.72265	1.72741	1.27528	1.33427	1.08695	1.24673	1.24238	1.16358	0.897431
PC O-32:1	0.0157041	0.242504	0.36127	0.730762	1.00839	0.94254	0.978424	1.00189	0.032498	0.158857	0.992157	1.04449	0.762922	1.63747	1.17341	1.17982	1.17404	1.02545	0.974556	0.761394	0.932336	0.828701	1.14626	0.852763	0.874066	1.15814	0.975594	0.848368	0.779608	0.938014	0.635094	0.90693	0.939446	1.65056	1.08229	1.06936	0.641966	0.939218	1.0743	0.774736	1.79529	1.19814	1.19304	1.20346	0.996889	1.01862	0.787377	0.970269	0.780191
PC O-32:2	0.0174543	0.277047	0.42788	0.756254	1.00047	0.16348	0.482064	0.995293	0.0053215	0.0365789	0.986851	0.21567	0.142964	0.323316	0.223258	0.290918	0.272521	0.186238	0.174263	0.181888	0.185289	0.137613	0.271636	0.178407	0.153119	0.243454	0.221945	0.212829	0.21245	0.175815	0.126506	0.176397	0.209819	0.376781	0.235282	0.173586	0.153576	0.216258	0.223745	0.140927	0.359337	0.224646	0.279811	0.27299	0.175913	0.173504	0.192318	0.204012	0.131312
PC O-34:0	0.0273485	0.281412	0.98083	0.983358	1.00281	0.90438	0.976601	0.9986	0.021088	0.11676	0.985218	0.104241	0.174876	0.163148	0.189058	0.135562	0.144988	0.133842	0.152701	0.134981	0.147834	0.111664	0.132074	0.112597	0.114811	0.116835	0.0786644	0.107017	0.0892902	0.131388	0.1004	0.124813	0.198749	0.239274	0.138699	0.200793	0.0802123	0.124687	0.105542	0.1725	0.163658	0.193474	0.136348	0.145436	0.135737	0.163039	0.145498	0.159198	0.104752
PC O-34:1	0.01161	0.217329	0.41401	0.7506	1.00685	0.90438	0.976601	1.00053	0.075429	0.329211	0.992537	2.1975	2.45871	2.98249	3.23387	2.46197	2.52309	2.22715	2.36347	2.34237	2.32455	2.00349	2.68125	1.94507	1.72069	2.22237	1.60043	3.37536	1.90083	1.89799	2.41028	1.90688	2.88313	3.84634	2.73308	2.82513	1.96541	2.36191	2.26557	2.41422	3.2346	3.23898	2.4634	2.58831	2.20092	2.48938	2.40892	2.42125	1.91625
PC O-35:3	0.0407758	0.560242	0.63087	0.874176	1.00265	0.58055	0.877815	0.987701	0.10232	0.401264	0.970492	0.20795	0.175786	0.300333	0.266274	0.286686	0.232578	0.212685	0.137613	0.139723	0.162398	0.273229	0.408914	0.160042	0.184422	0.165582	0.148575	0.116153	0.118605	0.0839156	0.117194	0.258063	0.1887	0.714118	0.208734	0.219208	0.230299	0.148483	0.1862	0.164562	0.320502	0.261613	0.295764	0.23924	0.201331	0.141307	0.141726	0.16639	0.27452
PC O-36:2 (FA18:1)	0.0227598	0.418398	0.66541	0.876342	1.00638	0.22965	0.584817	1.01007	0.70068	0.869991	1.00536	0.127569	0.0995941	0.222419	0.188025	0.180354	0.161814	0.167954	0.123326	0.119547	0.151848	0.141267	0.183589	0.12171	0.116322	0.164087	0.0847263	0.18891	0.155045	0.0726653	0.0799973	0.150698	0.159643	0.422179	0.152487	0.201386	0.184388	0.105786	0.123937	0.098299	0.241347	0.193764	0.176806	0.168377	0.175635	0.121901	0.13194	0.153096	0.137733
PC O-36:2 (FA18:2)	0.0116539	0.296843	0.16348	0.51106	1.00914	0.54809	0.855865	1.00408	0.84759	0.953143	1.0015	0.718606	1.18336	1.35685	1.45978	0.849675	0.80448	0.954324	0.773804	0.893117	1.0604	0.962345	1.34644	0.786288	0.853288	0.724925	0.65213	1.17579	0.632119	0.672611	0.771442	0.754811	1.17767	1.87848	1.07984	1.13747	0.8474	0.931056	0.735089	1.18365	1.47037	1.50464	0.842733	0.823664	0.952406	0.808004	0.927598	1.11253	0.922317
PC O-36:4	0.0141523	0.251275	0.060937	0.292379	1.01938	0.50114	0.829036	1.00539	0.33655	0.659761	1.01016	6.77687	10.8031	14.5278	10.8176	9.63556	12.2486	7.66546	7.34721	6.42267	8.56139	9.57361	6.98183	10.3574	9.15713	5.92846	5.12511	6.16728	10.4929	10.578	6.33888	6.29115	9.39432	9.95739	8.28596	9.9745	8.16721	7.79779	6.81562	10.8563	15.9024	11.2562	9.58738	12.6229	7.45234	7.82427	6.69737	8.88307	9.10105
PC O-36:6	0.0230683	0.424759	0.44201	0.760608	0.995512	0.90438	0.976601	1.00138	0.31295	0.655884	1.01137	0.390725	0.16407	0.401693	0.45784	0.586922	0.412845	0.276321	0.275518	0.174926	0.160115	0.268741	0.399309	0.433554	0.312842	0.48132	0.465522	0.0802873	0.429885	0.25771	0.167068	0.676443	0.285189	0.646675	0.38008	0.405564	0.460876	0.186666	0.392993	0.163559	0.440287	0.450453	0.575826	0.420354	0.262776	0.288851	0.188266	0.156328	0.239064
PC O-37:4	0.0211969	0.325538	0.86645	0.935549	1.00083	0.84759	0.965567	1.00367	0.47106	0.741158	0.997749	0.238634	0.332812	0.556127	0.370099	0.364049	0.439085	0.315846	0.219066	0.248662	0.273147	0.389041	0.320779	0.369917	0.310624	0.163023	0.210565	0.199604	0.308399	0.361968	0.18895	0.282624	0.291497	0.571758	0.2547	0.431431	0.231386	0.238943	0.228824	0.319252	0.600542	0.37894	0.360149	0.443042	0.312961	0.236729	0.26069	0.283575	0.371605
PC O-37:5	0.0295403	0.34773	1	1	1.00241	0.75479	0.95452	1.00802	0.63087	0.846068	1.00929	0.350463	0.28929	0.59446	0.4051	0.571068	0.669576	0.371332	0.301001	0.235192	0.331165	0.518141	0.551468	0.397193	0.390892	0.32838	0.300417	0.22715	0.363957	0.364873	0.236809	0.429978	0.277523	0.803814	0.371149	0.456142	0.395535	0.28398	0.334317	0.268356	0.661497	0.396396	0.594745	0.686165	0.349998	0.301088	0.252544	0.352627	0.488055
PC O-38:4	0.010861	0.239277	0.18638	0.542392	1.00888	0.17087	0.49865	1.0118	0.70068	0.869991	1.00215	1.89853	3.29614	3.5404	3.21507	2.76227	3.44717	3.0363	2.3539	2.3789	3.03901	2.32003	2.48532	2.69375	2.55076	1.75959	1.71944	2.05866	2.77993	3.36162	1.90659	1.98622	2.77874	3.60995	2.39874	4.11546	2.05088	2.26606	1.94207	3.34801	3.83152	3.25633	2.71016	3.53223	3.00427	2.51344	2.43797	3.16013	2.26422
PC O-38:5	0.0131242	0.175883	0.96168	0.976044	1.00645	0.61389	0.911167	1.00703	0.64805	0.860561	0.997996	5.27326	6.6241	8.52582	7.14464	5.84301	7.74484	5.62842	5.28171	5.08837	6.49796	6.77189	5.43228	7.23902	5.83312	4.69969	3.52879	6.73499	6.30893	7.16782	5.88988	4.41511	7.08274	7.16296	6.93259	6.82977	6.78802	6.06579	5.18087	6.38184	9.22636	7.34817	5.85376	8.06244	5.56276	5.52123	5.66999	6.69105	6.34876
PC O-38:6	0.0302481	0.24558	0.079461	0.343156	1.0179	0.021088	0.1251	1.02849	0.41401	0.710444	1.01493	1.24844	1.3212	1.84527	1.50573	1.44594	1.86934	0.956809	1.16381	0.910498	1.41009	1.44056	1.64833	1.2627	1.25922	1.40884	0.826312	0.792958	1.76465	1.14912	1.22905	1.13607	1.21438	2.13575	1.63818	1.06564	1.78799	1.32975	1.25425	1.25321	2.01144	1.63692	1.45527	1.88242	0.939264	1.2866	0.976143	1.50899	1.35251
PC O-38:7	0.0420461	0.366003	0.79157	0.909818	1.00584	0.11838	0.403328	1.02057	0.33655	0.659761	1.01437	0.884076	0.433674	1.16655	1.0796	0.834599	1.03739	0.542312	0.594016	0.307871	0.58384	0.718251	0.736738	0.649787	0.760913	0.864531	0.546778	0.350159	0.790878	0.466347	0.414681	0.801611	0.681562	1.34294	0.383984	0.680358	0.799421	0.475156	0.863861	0.453483	1.28871	1.06692	0.839917	1.07053	0.492653	0.608408	0.332985	0.591859	0.690731
PC O-42:5	0.0122337	0.231789	0.027084	0.165574	1.01603	0.079461	0.299482	1.014	0.14944	0.485414	1.00971	0.622584	0.506484	0.656284	0.659391	0.537884	0.531448	0.685578	0.382698	0.698261	0.865911	0.566398	0.579201	0.545979	0.432761	0.411443	0.336154	0.855757	0.567513	0.503347	0.448807	0.542356	0.605984	0.697588	0.620007	0.877057	0.662575	0.679045	0.616714	0.501112	0.733658	0.66571	0.527665	0.552569	0.694564	0.404482	0.734615	0.912476	0.547964
PC O-44:5	0.0145856	0.271257	0.38709	0.733541	1.00486	0.29047	0.653676	1.00479	0.40042	0.70084	0.994742	0.749258	0.584149	0.81756	0.702655	0.785116	0.614817	0.82518	0.426138	0.809902	1.18303	0.707894	0.752321	0.65799	0.441054	0.441279	0.46076	1.17923	0.742125	0.644177	0.540015	0.684722	0.972936	0.797612	0.808084	0.982978	1.00819	0.809282	0.741892	0.587082	0.867254	0.683856	0.776412	0.631881	0.83129	0.441183	0.850938	1.22328	0.693288
PC O-44:6	0.020559	0.347248	0.59712	0.846765	1.00724	0.2029	0.546135	1.01291	0.66541	0.863879	1.00765	0.346327	0.285624	0.435535	0.297395	0.310053	0.271532	0.323966	0.146218	0.331595	0.439538	0.233516	0.333906	0.255394	0.197665	0.221782	0.214971	0.592058	0.253202	0.215192	0.256476	0.293431	0.351291	0.442282	0.375638	0.415601	0.634541	0.301778	0.33895	0.276579	0.478197	0.305237	0.293759	0.285746	0.319556	0.156634	0.343862	0.448265	0.218106
PC(17:0_18:2)	0.0104758	0.37597	0.38709	0.733541	0.996419	0.079461	0.299482	0.990677	0.00083937	0.00834	0.978043	4.63349	5.55209	4.83397	7.81159	4.27637	4.79868	5.59459	3.54111	5.22756	3.81334	5.35674	9.55677	4.95344	4.10285	5.91219	4.67871	5.2361	3.39145	4.51124	3.58238	6.53686	5.18248	13.0543	5.16877	6.27379	4.22878	3.86492	4.63328	5.41123	5.16578	7.9155	4.24078	4.79442	5.41689	3.63734	5.40202	3.90194	5.12405
PC(18:0_20:1)	0.0184031	0.193283	0.27964	0.655955	1.00905	0.38709	0.747125	1.00842	0.16348	0.499787	1.01048	0.207614	0.229156	0.210516	0.306926	0.259884	0.220059	0.233358	0.328138	0.291535	0.256192	0.229981	0.292152	0.291556	0.230773	0.351788	0.282467	0.398626	0.351342	0.240251	0.162132	0.305932	0.302425	0.288654	0.232875	0.260552	0.279683	0.234152	0.209766	0.231294	0.234645	0.31362	0.272599	0.221402	0.232345	0.343392	0.303177	0.264603	0.214383
PE 38:5	0.0270426	0.64165	0.77312	0.908003	1.00035	0.50114	0.829036	0.998954	0.61389	0.839469	0.996752	1.08505	1.35844	1.34678	0.612664	1.0163	1.44307	1.41653	1.67175	1.0332	0.278096	0.678043	1.1964	1.24997	0.483303	1.59852	3.69171	3.23779	2.86238	2.19686	0.761834	1.05892	0.63906	0.645786	1.73162	1.26281	0.626727	0.342604	0.934197	1.27485	1.62565	0.646297	0.999977	1.61309	1.40976	1.93275	1.11801	0.270237	0.545827
PE(16:0_18:1)	0.0306649	0.80143	0.067865	0.304903	1.01313	0.64805	0.925397	1.01615	0.77312	0.902916	0.998242	0.386626	0.546661	0.477526	0.288726	0.750432	0.519781	0.445615	0.86678	0.704628	0.239913	0.282554	0.311595	0.541914	0.28898	0.469689	2.46406	1.34817	0.953398	1.36936	0.738359	0.44569	0.39772	0.231102	0.418135	0.440321	0.215825	0.164683	0.391954	0.547428	0.553403	0.298389	0.767934	0.555984	0.442333	1.00741	0.73496	0.268897	0.279314
PE(16:0_18:2)	0.0276839	0.66366	0.82881	0.924313	0.999032	0.15634	0.468	0.982271	0.27964	0.652291	0.977854	0.701128	1.19683	0.851051	0.800172	1.14042	0.955502	0.977161	1.30776	1.3354	0.394519	0.502357	0.839746	0.769993	0.673525	1.13625	3.76339	2.03792	0.908418	2.07815	1.0824	0.715974	0.68002	0.701785	0.951655	0.72565	0.460485	0.265884	0.74143	1.14644	1.00759	0.766529	1.1187	1.0334	0.97226	1.46987	1.39457	0.409301	0.478075
PE(16:0_20:4)	0.0327921	0.570146	0.68296	0.876342	1.00983	0.34877	0.706471	0.996642	0.36127	0.681163	0.990172	1.3845	1.87727	2.02714	0.907107	2.03319	1.94192	1.84081	2.29099	1.51912	0.506105	0.861254	1.23263	1.61655	0.832856	1.75181	4.23775	3.37077	3.36419	3.51626	1.0504	1.20563	0.947168	0.772407	1.73728	1.79212	0.735078	0.484615	1.35353	1.76452	2.54556	0.945293	1.92313	2.12801	1.77083	2.49005	1.58883	0.559131	0.831015
PE(16:0_20:5)	0.041049	0.824274	0.71857	0.894994	0.991231	0.58055	0.877815	1.00225	0.61389	0.839469	0.967856	0.0712728	0.0519833	0.0619378	0.061177	0.131288	0.0896486	0.0937907	0.134745	0.111145	0.026105	0.0490785	0.0798519	0.115006	0.0313921	0.144893	0.428647	0.0726337	0.161812	0.13594	0.0266595	0.103219	0.0421432	0.0454234	0.132879	0.0952391	0.0390891	0.0258107	0.0736077	0.0447926	0.0825483	0.0555858	0.134066	0.0906974	0.0946291	0.166817	0.124819	0.0247707	0.0323189
PE(16:0_22:6)	0.0236316	0.572974	0.96168	0.976044	1.01015	0.73661	0.945628	1.00891	0.47106	0.741158	1.00125	2.54091	1.87473	3.90944	1.43195	1.73698	3.0237	2.02405	2.94234	1.38704	0.439207	1.22327	1.58045	2.23872	1.02914	3.59833	4.82464	4.56449	4.65686	2.79939	0.69487	2.24587	1.18716	1.42559	1.22024	2.51478	1.33069	0.589767	2.51739	1.78377	4.55913	1.43424	1.65321	3.2741	1.99729	3.25746	1.41369	0.444611	1.05948
PE(16:0p_18:1)	0.0366318	0.388962	0.45641	0.760608	0.98453	0.54809	0.855865	0.983675	0.51655	0.759116	0.977248	0.239204	0.346908	0.381624	0.647541	0.42374	0.289104	0.199909	0.357339	0.227322	0.243703	0.452752	0.384102	0.350601	0.195567	0.275404	0.318433	0.28255	0.392906	0.428254	0.351453	0.340533	0.299729	0.800172	0.61087	0.26764	0.317421	0.246237	0.225142	0.342205	0.468201	0.655452	0.409167	0.307202	0.19405	0.426202	0.232233	0.258675	0.374973
PE(16:0p_18:2)	0.0300167	0.513786	0.29047	0.66082	1.01686	0.79157	0.95452	1.00939	0.13013	0.463333	0.986902	0.6145	1.21018	1.10483	2.69308	1.16648	0.739665	0.628426	1.05308	0.599181	0.736005	1.30221	1.12501	1.12679	0.716695	0.926971	0.933442	0.510173	0.879532	1.55822	0.812058	1.0198	1.01577	2.71748	1.92294	0.69956	0.990116	0.634218	0.624706	1.12005	1.35727	2.62865	1.14662	0.786177	0.584831	1.21109	0.615565	0.785724	1.29578
PE(16:0p_20:4)	0.0241387	0.5147	0.64805	0.874485	0.999929	0.64805	0.925397	1.00248	0.21156	0.574052	0.988	2.43188	3.999	6.28988	8.16044	4.6938	3.74796	1.78975	2.71765	1.85453	2.74274	5.52458	2.74825	4.83615	2.94288	2.88933	2.4199	1.94925	9.4632	8.74148	3.36548	3.11776	3.64122	7.6086	4.85272	2.91708	5.4473	2.94028	2.40358	3.77455	7.75702	8.02094	4.63966	4.00795	1.7556	3.03101	1.91481	2.84979	4.73257
PE(16:0p_20:5)	0.032534	0.549963	0.71857	0.894994	1.01655	0.86645	0.965567	1.01606	0.47106	0.741158	1.00252	0.415772	0.291388	0.563193	1.15643	0.813616	0.403487	0.257967	0.357462	0.253961	0.202531	0.46571	0.429413	1.03811	0.407925	0.836683	0.732557	0.0930401	1.04889	0.906436	0.252741	0.883249	0.494622	0.815918	0.665971	0.552314	1.26401	0.243026	0.413399	0.275225	0.760785	1.18548	0.724627	0.41708	0.242273	0.460203	0.268224	0.219288	0.475907
PE(16:0p_22:6)	0.0271913	0.364107	0.73661	0.901258	1.00446	0.58055	0.877815	1.00436	0.37404	0.68704	0.994297	1.91726	1.90188	3.87473	4.37043	2.99351	2.66319	1.70347	1.98524	1.40344	1.86656	2.62898	2.24726	2.64888	2.07632	2.91324	2.4463	1.6053	4.02038	3.27111	1.29126	2.75688	2.39471	4.87808	1.98945	2.27412	3.56157	1.47054	1.90555	1.7235	4.61888	4.33209	2.89763	2.91083	1.70872	2.31075	1.45233	1.90202	2.44929
PE(18:0_18:1)	0.0244471	0.940595	0.90438	0.947156	0.986805	0.29047	0.653676	0.986692	0.70068	0.869991	0.983365	0.313072	0.457755	0.240153	0.262823	0.442203	0.283513	0.253974	0.882145	0.513749	0.213724	0.25647	0.309199	0.477548	0.387636	0.438656	2.46599	0.694069	0.629356	1.16749	1.21742	0.373857	0.290173	0.325278	0.283565	0.167486	0.169549	0.200139	0.313694	0.433777	0.288791	0.264781	0.417556	0.297827	0.252404	1.02537	0.52613	0.218726	0.231728
PE(18:0_18:2)	0.0307628	0.746937	0.63087	0.874176	0.989142	0.21156	0.556	0.986341	0.37404	0.68704	0.973606	1.71595	3.21973	1.44084	1.79039	1.96156	1.81625	2.34266	3.80412	2.90407	0.991767	1.42349	2.06415	1.99274	1.8053	2.92179	10.3261	3.58179	1.94026	4.89914	3.80191	1.822	1.58844	1.96344	2.0658	1.0387	1.00765	0.756515	1.69274	3.12463	1.74246	1.74916	1.89794	1.92399	2.29513	4.48426	2.93867	1.00095	1.15245
PE(18:0_20:3)	0.0500687	0.597634	0.64805	0.874485	0.999006	0.50114	0.829036	0.993963	0.90438	0.959828	1.00026	0.200265	0.493065	0.162735	0.2425	0.188767	0.304706	0.339554	0.516472	0.311432	0.0847578	0.182932	0.24089	0.244301	0.119807	0.349389	0.802302	0.502129	0.352176	0.523168	0.13706	0.228028	0.177344	0.223859	0.215231	0.15961	0.107507	0.105026	0.191395	0.475885	0.194753	0.250111	0.177171	0.294211	0.333085	0.631969	0.305809	0.0884208	0.156318
PE(18:0_20:4)	0.0260413	0.498876	0.63087	0.874176	1.00141	0.37404	0.742657	0.998361	0.56421	0.802689	0.991861	2.78102	4.89561	3.48863	1.79315	2.58154	4.11338	4.22805	5.16917	2.68484	0.981653	2.12918	2.91588	3.76457	2.13382	3.95174	8.01693	4.82554	7.13564	7.04046	2.83421	3.06876	2.06824	2.43578	3.40238	3.30118	1.96047	1.32363	2.77316	4.8024	4.2928	1.83978	2.47362	4.43029	4.12767	6.08378	2.65355	1.04836	1.93459
PE(18:0_22:6)	0.0215202	0.665694	0.68296	0.876342	1.02534	0.41401	0.763885	1.03407	0.98083	0.990501	1.01723	1.32531	1.21095	1.62673	0.963012	0.931958	1.55442	1.15953	2.25812	0.947416	0.306109	0.262606	0.845643	1.52915	0.722366	2.49935	3.62837	1.83393	3.42769	2.04273	0.495719	1.612	0.731737	0.654753	0.524724	1.1222	0.663297	0.410145	1.2618	1.13245	1.99708	0.92229	0.942279	1.69457	1.15224	2.59409	0.986037	0.320439	0.753177
PE(18:0p_18:1)	0.0395793	0.408089	0.94254	0.968549	0.983491	0.31295	0.683356	0.977276	0.56421	0.802689	0.966269	0.192989	0.301694	0.314171	0.506914	0.387884	0.28165	0.197598	0.326812	0.197721	0.220412	0.40207	0.390252	0.302805	0.150196	0.230927	0.288884	0.195259	0.376351	0.289214	0.27575	0.298343	0.272068	0.751745	0.515794	0.249921	0.239754	0.213829	0.193778	0.292784	0.394471	0.523367	0.366896	0.312973	0.189597	0.392615	0.193177	0.245482	0.303603
PE(18:0p_18:2)	0.0268544	0.504253	0.64805	0.874485	0.984971	0.59712	0.89229	0.981234	0.50114	0.7515	0.971742	0.89239	1.84114	1.47973	2.7876	1.61198	1.21977	0.996317	1.52577	0.846637	1.06412	1.83396	2.06973	1.35026	0.876566	1.29644	1.36415	0.851805	1.23653	1.46783	1.20219	1.41222	1.44727	4.44656	2.71013	1.027	1.38079	0.89237	0.86377	1.77872	1.81552	2.73417	1.57082	1.29568	0.9872	1.79387	0.866739	1.09467	1.64027
PE(18:0p_20:3)	0.0619164	0.658208	0.81014	0.912892	0.990466	0.96168	0.978424	0.96357	0.59712	0.82983	0.94592	0.0539743	0.153069	0.0652443	0.220841	0.119524	0.162382	0.113716	0.158665	0.0726035	0.0932371	0.218029	0.217531	0.111978	0.0829179	0.0806154	0.101295	0.0713091	0.139355	0.123709	0.0875052	0.137931	0.118022	0.50753	0.209401	0.0721274	0.0735537	0.100788	0.0562004	0.146623	0.0856062	0.243125	0.117078	0.198143	0.114735	0.175564	0.0775829	0.135651	0.180204
PE(18:0p_20:4)	0.0274497	0.475021	0.88538	0.947156	0.992369	0.79157	0.95452	0.990458	0.77312	0.902916	0.9877	2.70247	4.97863	6.68246	5.72817	5.41036	5.31346	2.33156	3.02146	2.17729	3.67427	6.05595	4.1952	4.64808	3.12655	2.86779	2.76998	1.87441	11.4062	5.50024	3.43108	3.78574	3.58777	8.94869	5.30039	3.28876	5.28831	2.82192	2.58832	4.71118	8.15978	5.8096	5.2548	5.67175	2.33493	3.53682	2.22719	3.79706	5.21847
PE(18:0p_22:6)	0.0338737	0.448975	0.94254	0.968549	0.992251	0.5322	0.855865	0.984489	0.63087	0.846068	0.98385	1.04878	1.10501	2.17027	2.31436	1.527	1.70228	1.01622	1.05166	0.675172	1.08243	1.67453	1.6957	1.182	1.17312	1.43943	1.13535	0.747499	2.50304	1.3597	0.656892	1.34649	1.24328	3.48626	0.889879	1.29524	1.94515	0.769328	1.02506	1.05883	2.62527	2.36353	1.41936	1.80366	1.0081	1.26178	0.672241	1.1472	1.38833
PE(18:1_18:2)	0.0340462	0.716935	0.54809	0.819054	1.00483	0.75479	0.95452	0.999441	0.58055	0.818503	0.991524	0.518589	0.672637	0.302663	0.457199	0.480464	0.45618	0.50634	0.719587	0.8401	0.302366	0.329359	0.710659	0.474225	0.4631	0.564189	2.20669	1.74745	0.471051	1.02426	1.42914	0.377126	0.367182	0.646696	0.760023	0.289972	0.250608	0.207368	0.51799	0.655283	0.366127	0.437294	0.43779	0.441055	0.492658	0.857959	0.872002	0.307493	0.285304
PE(18:1p_18:2)	0.0292541	0.41668	0.58055	0.84124	1.01287	0.71857	0.934028	0.998478	0.31295	0.655884	0.97906	0.817015	2.03367	1.82072	2.93993	1.68246	1.48337	0.898962	1.27424	0.885129	1.45676	2.00314	1.56723	2.04617	1.15226	1.26466	1.04224	0.941557	2.16969	2.31917	1.10016	1.19245	1.61442	3.61819	2.3726	1.00955	1.69184	1.11989	0.790867	1.91291	2.26626	3.04424	1.66878	1.60953	0.922685	1.69524	0.888971	1.58159	1.69657
PE O-38:6	0.0239708	0.411464	0.40042	0.744643	1.01514	0.86645	0.965567	1.01729	0.15634	0.489113	0.990876	2.96259	6.20183	7.71879	8.2447	6.82818	5.43743	2.93775	4.13735	2.8888	3.9593	6.28474	4.50149	6.60453	3.63491	4.72469	4.26514	2.66768	11.4679	8.90488	3.47066	5.1533	5.57232	9.23308	8.31658	4.54395	8.00991	3.40967	3.0451	5.80528	9.46801	8.15929	6.76349	5.81475	2.80264	4.86672	2.77049	4.25568	5.96667
PE O-40:6	0.0298747	0.445604	0.64805	0.874485	0.991645	0.75479	0.95452	0.990396	0.90438	0.959828	0.988814	0.395816	0.616046	1.03547	1.06097	0.743045	0.716469	0.558588	0.526294	0.394215	0.486979	0.648392	0.80925	0.616973	0.475289	0.567758	0.671602	0.334596	1.49343	0.867031	0.421546	0.566487	0.557521	1.60114	0.873549	0.582634	0.71243	0.388703	0.394436	0.595222	1.27162	1.08733	0.711408	0.759101	0.527957	0.648854	0.380882	0.49382	0.542676
PE O-40:8	0.0301727	0.434711	0.5322	0.818613	0.997399	0.75479	0.95452	0.99765	0.36127	0.681163	0.979696	0.726222	0.62817	1.36004	1.51904	0.958721	0.953567	0.527221	0.648148	0.417609	0.690114	1.06422	0.852096	0.78933	0.736329	1.12478	0.71382	0.703829	1.37326	0.946386	0.463562	0.826904	0.937645	2.11721	0.632107	0.744563	1.67888	0.544815	0.731928	0.596413	1.66763	1.5076	0.924696	1.01671	0.513164	0.778745	0.426989	0.717518	0.90771
PG(18:0_18:1)	0.0743962	0.750507	0.51655	0.807449	1.02366	0.012468	0.0794286	1.04263	0.44201	0.731405	1.01763	0.0845085	0.11387	0.0804161	0.0512398	0.101231	0.143442	0.18143	0.199374	0.129847	0.0312229	0.0438393	0.0750317	0.133055	0.0770703	0.238444	0.439538	0.0914686	0.214211	0.253662	0.0935035	0.18173	0.10378	0.0204783	0.0600939	0.0887138	0.0305502	0.0227092	0.0810573	0.118065	0.0854226	0.0284991	0.0981086	0.13385	0.170172	0.248417	0.120105	0.0373325	0.06296
PG(18:0_18:2)	0.099202	0.757937	0.56421	0.828127	1.01034	0.10232	0.363538	0.946011	0.45641	0.739891	0.965708	0.0439599	0.101846	0.0750785	0.0525681	0.103853	0.0782897	0.0964537	0.143724	0.106147	0.0312242	0.024209	0.0857614	0.0919214	0.036737	0.151274	0.356509	0.119927	0.163969	0.151411	0.0433014	0.114673	0.0585288	0.0327806	0.065061	0.0511084	0.0209926	0.0273007	0.0493051	0.0819742	0.0771154	0.0394568	0.107366	0.0856828	0.12181	0.114302	0.124915	0.0283502	0.0301084
PI(16:0_16:1)	0.0371229	0.69191	0.022467	0.143344	1.03533	0.048833	0.222098	1.01696	0.84759	0.953143	1.00007	0.124603	0.187829	0.292113	0.468219	0.872489	0.36046	0.337067	0.393985	0.557889	0.381105	0.214411	0.203152	0.688923	0.092823	0.352075	0.890786	0.321606	0.40286	0.615662	0.0882726	0.238923	0.330517	0.0981327	0.240002	0.0875749	0.0621021	0.0760467	0.130256	0.188293	0.32534	0.476234	0.850181	0.376994	0.337807	0.448358	0.587753	0.444632	0.204092
PI(16:0_18:1)	0.0461345	0.456528	0.0094674	0.07506	1.04204	0.01015	0.0695	1.02501	0.50114	0.7515	1.00327	1.65942	2.11606	2.84393	3.19954	4.67044	2.12019	2.77663	2.90299	4.31204	2.73713	2.1399	2.45929	5.41316	1.92536	3.27263	5.92646	5.89268	3.32834	4.15928	2.13895	2.70315	3.07314	1.89351	2.75475	1.46441	0.834981	1.07781	1.68678	2.06891	3.13327	3.22007	4.78082	2.17953	2.89879	3.67674	4.66757	3.51199	1.9945
PI(16:0_18:2)	0.0621122	0.354527	0.057699	0.287929	1.02943	0.032498	0.162732	1.02398	0.64805	0.860561	1.00765	1.1318	1.49947	1.61697	2.87363	2.40724	1.6556	2.03498	1.77611	2.66982	2.06929	1.06765	1.8697	2.11336	1.1729	2.39036	2.47443	2.59905	1.49808	2.04324	1.19617	1.23893	1.5855	1.45115	1.26646	0.752553	0.97742	0.688644	1.12084	1.49608	1.91216	2.92067	2.40002	1.68758	1.91147	2.0901	2.65756	2.44714	1.08274
PI 36:3	0.0316708	0.385218	0.00083937	0.0119143	1.03495	0.028795	0.157052	1.01934	0.75479	0.896966	1.00801	1.04715	1.31783	0.982293	2.12729	1.26147	1.09366	1.69473	1.44373	2.19596	1.21056	0.816896	2.23389	1.40693	1.14716	2.0069	2.02075	3.13444	1.35469	1.44202	1.27108	1.18495	1.37258	1.5822	1.31191	0.80657	0.698331	0.686031	1.09416	1.27065	1.0708	2.09384	1.31731	1.17085	1.87467	1.41603	2.26377	1.28641	1.01236
PI(16:0_20:4)	0.0421741	0.353525	0.12415	0.434521	1.02557	0.25882	0.620707	1.01384	0.68296	0.869991	0.995974	1.54719	1.92778	2.36458	3.54385	2.53284	2.34175	3.08786	2.78602	3.74654	2.40145	2.14822	2.62796	2.73857	1.56819	3.25231	2.98019	3.40667	3.37605	3.19226	1.19833	2.06829	1.74344	1.50159	1.38342	1.5853	1.06847	0.896374	1.54508	1.90562	2.72302	3.58844	2.53647	2.34175	2.91062	3.24071	3.75281	2.76236	1.99294
PI(16:0_22:6)	0.0302091	0.373658	0.94254	0.968549	0.998909	0.66541	0.930554	0.988026	0.14944	0.485414	0.97743	0.200076	0.124665	0.291778	0.326063	0.333818	0.223111	0.231118	0.198486	0.271947	0.286262	0.176326	0.257632	0.358452	0.205914	0.381036	0.300525	0.47118	0.286079	0.203754	0.133754	0.234396	0.219957	0.211883	0.0885749	0.165194	0.196931	0.0793932	0.210277	0.119082	0.29284	0.321566	0.319152	0.221322	0.251747	0.186356	0.296652	0.282988	0.186186
PI(17:0_18:1)	0.138132	0.436875	0.092617	0.359083	1.05627	0.48597	0.829036	1.00074	0.84759	0.953143	1.00179	0.0926048	0.10069	0.131107	0.179871	0.20069	0.0797305	0.109535	0.113056	0.243227	0.125598	0.103228	0.163103	0.299008	0.0972372	0.18805	0.213648	0.261494	0.166755	0.197546	0.0744965	0.215886	0.173655	0.207036	0.151627	0.110309	0.0348004	0.0488978	0.102426	0.10312	0.121987	0.18039	0.222698	0.0919163	0.130415	0.0951421	0.301247	0.127215	0.137298
PI(17:0_18:2)	0.0480354	0.277166	0.041139	0.222039	1.02926	0.057699	0.251937	1.03163	0.37404	0.68704	1.01944	0.102735	0.119898	0.1222	0.203917	0.136112	0.107788	0.121729	0.0992793	0.175003	0.118521	0.0742893	0.162987	0.171566	0.091757	0.158843	0.131436	0.170807	0.102078	0.127812	0.0823119	0.129428	0.128302	0.165226	0.102534	0.0928545	0.0855255	0.0718935	0.105402	0.112118	0.112126	0.196453	0.13825	0.11317	0.120973	0.0530883	0.187257	0.118668	0.108726
PI(17:0_20:4)	0.0523827	0.259975	0.08805	0.349486	1.02396	0.45641	0.798958	1.00816	0.86645	0.955349	1.00324	0.222883	0.24267	0.257906	0.40946	0.224177	0.248495	0.287134	0.225272	0.365725	0.232552	0.291205	0.385498	0.365102	0.209059	0.37732	0.282321	0.355537	0.293349	0.363881	0.16442	0.344144	0.248141	0.312719	0.191633	0.30997	0.166815	0.17176	0.226085	0.242483	0.276875	0.4027	0.245442	0.264543	0.304758	0.194776	0.395559	0.224694	0.303391
PI(18:0_18:1)	0.0376638	0.398452	0.00070526	0.0119143	1.04217	0.0012848	0.00906522	1.03486	0.33655	0.659761	1.02203	2.0396	2.87632	2.69687	2.48831	3.26654	1.52316	2.44412	2.72444	4.24144	2.94496	2.11144	2.9203	4.42955	3.62851	3.32879	5.10864	7.1612	3.14718	3.23246	3.50603	2.81288	3.13532	2.09297	3.38072	1.65133	1.11302	2.06552	2.07125	2.85906	3.05258	2.47677	3.23623	1.61325	2.4481	2.87954	4.36928	3.36437	2.16435
PI(18:0_18:2)	0.0936869	0.342984	0.38709	0.733541	1.01916	0.33655	0.699149	1.01523	0.71857	0.88705	1.00829	5.86473	8.60505	9.3107	11.8592	9.0429	7.05819	9.95325	6.46408	10.74	6.99628	3.25911	11.3191	7.68772	5.69151	11.0489	12.2682	14.9666	8.07697	6.42077	6.25459	6.26875	6.6899	8.47868	7.67288	4.37781	5.25875	4.57462	5.71824	8.42884	11.5629	11.724	8.66029	7.22185	9.25418	5.45657	10.3809	7.14465	4.37654
PI(18:0_20:3)	0.0589921	0.401787	0.041139	0.222039	1.04686	0.51655	0.848776	0.983105	0.5322	0.772976	1.03447	0.489563	1.00185	0.936293	0.848943	1.09753	0.87425	1.46949	0.800203	1.04846	0.549723	0.675717	0.9634	0.90522	0.58246	1.29324	1.43169	1.56255	1.39378	1.04045	0.334407	1.46132	0.806478	0.62315	1.21069	1.59429	0.310157	0.411373	0.499179	0.995689	1.04288	0.911996	1.12322	0.941657	1.50405	0.853302	1.11897	0.558094	0.806551
PI(18:0_20:4)	0.0820775	0.303686	0.14278	0.473262	1.02902	0.064324	0.269576	1.02708	0.68296	0.869991	1.0102	22.3913	29.6308	31.8502	39.8956	25.0066	36.6757	45.0986	26.3714	33.2484	22.2463	19.8413	41.8312	28.5158	24.2577	41.7554	40.5533	37.0101	52.5306	32.9546	16.3648	34.0808	23.9154	26.4431	22.0356	37.1699	18.776	18.0338	22.2402	29.5493	39.7699	40.047	24.3831	36.2589	39.9764	27.0464	32.1428	26.7309	24.1882
PI(18:0_22:4)	0.165518	0.310142	0.0012848	0.0119143	1.05782	0.15634	0.468	1.01715	0.41401	0.710444	1.01948	0.206283	0.356135	0.295388	0.398164	0.337205	0.322314	0.397784	0.244722	0.36013	0.216873	0.231019	0.339909	0.32418	0.252351	0.338625	0.420668	0.377476	0.58123	0.42356	0.13846	0.352532	0.319399	0.256901	0.349076	0.361767	0.15276	0.14874	0.2064	0.361337	0.345873	0.359903	0.336695	0.312357	0.438132	0.265201	0.34158	0.255885	0.262744
PI(18:0_22:5)	0.064581	0.392997	0.10747	0.394858	1.03099	0.0076583	0.0595714	1.03464	0.61389	0.839469	1.00663	0.455424	0.546769	0.660644	0.870634	0.934822	0.718566	1.04463	0.610317	0.765572	0.356851	0.433865	0.714999	0.938055	0.405037	0.889138	1.36504	0.385192	1.0728	0.8639	0.29526	0.846415	0.810099	0.493251	0.895905	0.741796	0.300656	0.347573	0.483243	0.517078	0.792874	0.827041	0.948081	0.708889	1.06273	0.793729	0.751082	0.465796	0.395565
PI(18:0_22:6)	0.0550186	0.337632	0.064324	0.296533	1.01888	0.043581	0.210897	1.01418	0.73661	0.890809	1.00583	0.911492	0.535558	1.26035	1.16614	0.986383	0.831938	0.984282	0.768905	0.811276	0.883993	0.702956	0.825475	1.26363	0.837747	1.50442	1.24277	1.58512	1.43288	0.82792	0.399276	1.23461	0.894102	0.874788	0.445608	0.912665	0.666089	0.453655	0.966971	0.536962	1.44429	1.22067	0.994983	0.868167	1.03336	0.623609	0.860897	0.715788	0.752118
PI(18:1_20:4)	0.041777	0.361329	0.014264	0.102421	1.02769	0.064324	0.269576	1.0216	0.66541	0.863879	1.00656	0.987606	0.969643	0.936004	2.00781	1.31597	1.11728	1.44037	0.984954	1.86742	1.06388	0.777714	2.16407	1.61756	0.885436	1.97967	1.75777	2.18234	1.63242	1.18268	0.823822	1.26523	0.970323	1.11254	1.04076	0.998871	0.622813	0.738764	1.00442	0.948804	1.09529	2.01878	1.28054	1.16204	1.4558	1.05015	1.85626	1.13994	1.03914
SM 32:0;2	0.0475976	0.407383	0.5322	0.818613	1.01628	0.54809	0.855865	1.01906	0.92344	0.959828	1.00094	0.85205	0.885208	1.9039	3.12295	1.83306	1.90838	1.57922	1.25177	1.43566	0.907077	1.25909	1.99343	1.43567	0.681146	1.30001	2.01217	1.07699	1.56074	1.30366	0.651015	1.68088	1.05075	2.18405	1.03116	1.2579	0.794904	0.669338	0.864008	0.852964	2.27067	2.99265	1.82511	2.00325	1.45101	1.10822	1.56008	1.02477	1.18386
SM 34:0;2	0.0230652	0.236041	0.25882	0.642875	1.01141	0.23911	0.60038	1.00513	0.54809	0.793458	0.993126	3.31101	4.6637	5.17875	7.11977	4.73664	5.30922	4.9364	4.62924	4.46434	4.96781	3.231	6.0914	5.4798	2.85393	5.28104	5.20542	5.78272	5.00245	5.15857	4.28999	4.34013	4.50719	6.14718	3.55439	3.72669	2.82944	2.60445	3.3424	4.60058	5.69428	7.40317	4.60625	5.38744	4.71195	4.78291	4.92522	5.3045	3.13757
SM 36:0;2	0.0659086	0.557297	0.47106	0.767215	0.996337	0.63087	0.916819	0.992015	0.47106	0.741158	0.97974	0.566761	0.918732	1.34903	1.88103	0.976062	1.22231	1.25072	1.2271	0.739486	1.2747	0.725234	0.668964	1.33155	0.554274	1.04818	1.43288	0.900878	2.56192	3.22671	1.38515	1.26905	1.3935	0.832908	0.34876	0.703113	0.416294	0.523607	0.547753	0.952414	1.35377	1.88219	0.988119	1.18706	1.24464	1.2223	0.809384	1.38237	0.650019
SM 37:1;2	0.0235823	0.347053	0.015244	0.106017	1.01651	0.23911	0.60038	1.00658	0.86645	0.955349	0.995826	1.2457	0.829742	1.77284	2.80116	1.37937	1.71105	1.52292	0.940669	1.29648	1.2084	1.45747	1.91423	1.43257	0.885257	1.28955	1.12236	1.13671	1.66128	1.61702	1.03958	1.87303	1.54927	2.68397	0.793338	1.67866	0.753237	1.27611	1.26922	0.813035	1.92203	2.83841	1.3945	1.79959	1.53144	1.00416	1.34642	1.33099	1.34565
SM 38:3;2	0.0537679	0.303816	0.84759	0.930568	0.998368	0.68296	0.930946	0.993104	0.82881	0.952322	1.00623	0.244962	0.206571	0.27898	0.462536	0.227137	0.337512	0.226674	0.159077	0.218496	0.209109	0.257356	0.343918	0.241252	0.14265	0.233004	0.131748	0.384468	0.315153	0.193723	0.322244	0.261462	0.215544	0.387867	0.196624	0.219993	0.222951	0.284424	0.249052	0.180205	0.29581	0.487104	0.231458	0.349398	0.237036	0.166751	0.254412	0.215901	0.265231
SM 39:2;1	0.0146671	0.37876	0.030599	0.18207	1.01261	0.023924	0.137096	1.01489	0.71857	0.88705	0.998902	0.529807	0.489487	0.734732	1.53938	0.729748	0.96179	0.671886	0.516974	0.840282	0.664448	0.736969	1.15007	0.741913	0.417357	0.742093	0.515442	0.590768	0.585241	0.538275	0.563567	0.836957	0.605588	1.36144	0.418939	0.734444	0.405117	0.760288	0.54977	0.485988	0.815525	1.53277	0.720902	0.973194	0.668061	0.538897	0.88346	0.716606	0.682696
SM 42:1;3	0.041988	0.216222	0.019784	0.134516	1.02555	0.32461	0.687944	1.01253	0.86645	0.955349	0.998894	0.300742	0.20794	0.449468	0.260192	0.260315	0.295872	0.209721	0.229417	0.258646	0.24998	0.26498	0.387035	0.217251	0.193301	0.308354	0.179129	0.313222	0.2738	0.195004	0.275476	0.271353	0.286635	0.292326	0.278287	0.24885	0.280202	0.223079	0.30813	0.209188	0.475251	0.260797	0.270799	0.31326	0.205454	0.247048	0.26784	0.27516	0.246553
SM 44:2;2	0.0507527	0.295792	0.18638	0.542392	1.01266	0.21156	0.556	1.01057	0.70068	0.869991	0.991413	0.227975	0.102416	0.341599	0.246639	0.217782	0.186499	0.157417	0.158792	0.128248	0.163543	0.153535	0.168096	0.152371	0.136993	0.22191	0.137644	0.165755	0.212191	0.136391	0.134538	0.267452	0.193901	0.194701	0.107282	0.179111	0.171536	0.134133	0.232221	0.101164	0.363333	0.258141	0.223015	0.193747	0.148223	0.16383	0.131289	0.175564	0.143404
SM 40:2;2	0.0107067	0.231651	0.013339	0.100389	1.01277	0.034498	0.170819	1.01416	0.27964	0.652291	1.00594	13.2694	13.6163	19.4723	25.8593	20.1668	22.9129	15.0576	17.2368	17.6416	17.392	15.48	23.2942	15.0121	11.6273	19.9105	14.8163	15.8782	15.8257	12.2795	13.8583	17.9524	14.9455	26.6562	13.2617	17.0979	14.076	15.5184	13.5375	13.4319	21.1566	26.0235	20.3127	23.6694	15.0397	17.617	18.5755	18.3786	14.5754
SM(d16:1/24:2)	0.019257	0.28243	0.59712	0.846765	1.00698	0.42788	0.772623	1.01229	0.73661	0.890809	1.0037	1.2352	0.91825	1.78918	2.60262	1.45939	2.01913	1.10644	0.950675	1.26144	1.22748	1.44416	1.71966	1.28029	0.864574	1.32106	1.10448	1.60507	1.32922	1.12205	1.30244	1.53664	1.13062	2.03818	0.985122	1.20921	1.22696	1.41244	1.22845	0.911	1.97422	2.5278	1.55687	2.04579	1.08958	0.962799	1.3873	1.29378	1.30578
SM(d17:1/16:0)	0.0121552	0.327643	0.060937	0.292379	1.01173	0.13634	0.439628	1.00989	0.86645	0.955349	0.996035	4.36917	4.07589	6.74581	10.7433	6.4513	7.44614	5.63832	4.09077	6.11717	4.65761	5.70033	8.80122	6.10395	3.97491	5.82095	5.45091	4.2887	4.6255	5.83009	3.53979	7.11292	5.0055	10.3432	4.11913	6.41192	3.70065	4.16816	4.47887	4.016	7.2791	10.8618	6.46386	7.72318	5.68119	4.17122	6.58051	5.00369	5.29263
SM(d17:1/18:0)	0.0138232	0.317091	0.10232	0.383189	1.01202	0.26909	0.633746	1.01049	0.79157	0.922525	1.00065	2.50322	2.07297	3.83461	5.186	2.93598	3.4748	3.13898	2.04493	2.81434	2.57918	3.02389	4.0937	3.02275	2.07288	2.80363	2.21121	2.20914	3.07296	3.17092	2.13365	3.88675	3.03068	5.80326	1.95012	3.83439	2.0336	2.45161	2.59274	2.01462	4.15251	5.38122	3.00329	3.57474	3.01462	2.07236	3.0456	2.78674	2.83813
SM(d17:1/22:0)	0.0373203	0.360014	0.030599	0.18207	1.01478	0.33655	0.699149	1.0088	0.66541	0.863879	0.993087	2.27084	2.80499	4.98384	7.07028	4.57494	5.62325	3.9491	3.03912	3.53892	3.30714	3.69772	5.71599	4.24425	2.605	3.94018	3.92463	2.89281	3.13678	3.50746	2.33975	4.52131	3.41027	7.63592	2.54323	3.84275	2.26525	2.54106	2.38343	2.78324	5.25764	7.14269	4.64104	5.79005	3.9318	3.0877	3.66426	3.57672	3.42856
SM 32:1;2	0.0455079	0.393564	0.44201	0.760608	1.01386	0.50114	0.829036	1.01573	0.98083	0.990501	1.00137	9.32442	10.0884	21.0871	33.7956	20.1364	21.2636	17.33	14.0264	16.1777	10.4801	14.0175	22.3168	16.2777	7.94635	14.8528	22.3031	12.0701	17.2509	14.4913	7.467	18.6632	11.9429	24.1015	11.3926	13.9695	9.08588	7.60341	9.66652	9.47607	24.5347	32.7761	20.2384	22.4886	15.9413	12.5963	17.5062	11.7386	13.336
SM(d18:1/16:0)	0.0132829	0.169469	0.014264	0.102421	1.0138	0.032498	0.162732	1.0145	0.50114	0.7515	1.00168	79.1422	91.1532	127.722	134.069	104.822	111.732	97.8183	81.0852	103.157	91.0643	83.3226	118.974	93.0462	75.0103	95.9547	88.4456	91.1433	100.929	85.2288	76.0528	97.2764	96.449	128.708	92.5194	106.042	78.9476	77.3219	82.293	88.1545	137.852	136.593	108.442	113.109	98.3128	83.6039	109.27	97.2742	77.2472
SM(d18:1/18:0)	0.0248901	0.23375	0.064324	0.296533	1.0123	0.21156	0.556	1.00799	0.59712	0.82983	0.991989	17.054	14.8532	26.0664	31.1118	19.5056	22.2485	21.0184	16.3459	18.6369	19.9057	18.1383	21.6127	17.9638	14.7529	17.7711	17.1151	15.3859	29.3903	20.816	17.4093	22.6932	24.212	29.333	15.5322	22.9914	13.4034	17.6792	17.0101	14.4567	27.8412	31.3067	20.1254	22.7954	20.5929	16.6713	19.9114	21.6693	16.4435
SM 38:1;2	0.0331918	0.272002	0.043581	0.232253	1.0145	0.30157	0.666317	1.00842	0.92344	0.959828	0.993331	8.75966	8.07066	15.6086	19.4142	13.7036	15.397	11.9269	11.2107	11.7169	11.109	10.4069	15.708	11.1033	8.57139	12.0083	13.3683	10.5653	14.199	10.9279	8.35305	12.6123	13.0746	21.5909	9.32368	11.9821	8.07501	9.38992	8.76884	8.09868	16.694	20.0589	13.8995	15.7735	11.8663	11.4198	12.035	12.2107	9.72792
SM 40:1;2	0.0839051	0.219474	0.22965	0.622792	1.01633	0.84759	0.965567	0.998336	0.27964	0.652291	0.97497	13.2051	18.7761	28.6712	25.588	22.2145	24.3523	18.8785	21.2248	19.97	19.124	14.1454	24.4025	18.1269	16.5633	21.7668	17.7716	13.4963	18.3564	18.3351	17.8934	18.2898	18.8559	27.653	15.6962	18.0032	13.7056	13.4187	13.1939	18.6826	29.1141	26.9505	21.763	24.8842	18.662	21.8055	20.4723	21.1914	13.2069
SM(d18:1/23:0)	0.0994597	0.271364	0.17087	0.5282	1.02412	0.88538	0.973734	1.00048	0.23911	0.60038	0.96977	4.38455	6.84828	11.2678	10.1585	7.87288	8.88617	7.22665	6.22785	6.99188	6.30404	5.81721	10.1557	7.40179	5.60263	7.7815	5.75846	4.87977	5.91955	6.61052	5.72577	7.47604	6.79598	10.2061	5.74667	6.78772	3.9528	4.3394	4.34529	7.01645	11.2025	10.8999	7.85393	9.00515	7.24175	6.24667	7.14622	7.04288	5.33194
SM(d18:1/24:0)	0.139355	0.250657	0.13634	0.461073	1.03077	0.98083	0.985728	0.999675	0.25882	0.631596	0.966163	5.97522	8.27495	15.7677	10.1742	11.0523	11.4472	8.73641	9.05008	8.32811	8.30976	6.39261	11.0823	7.89238	8.22361	11.1595	7.8306	6.14534	8.74525	7.79385	8.32278	8.20334	9.10863	11.375	7.87663	8.23414	6.44341	5.08034	5.89692	8.75093	15.5572	10.8898	11.1742	11.6395	8.66865	9.35279	8.49785	9.34656	5.90301
SM(d18:1/24:1)	0.0212212	0.179125	0.54809	0.819054	1.00588	0.66541	0.930554	1.00644	0.50114	0.7515	0.994316	36.171	25.4912	49.1922	40.2254	35.7495	35.7832	29.1136	27.7528	33.035	32.847	31.5455	37.2718	28.6744	24.5264	39.2658	23.5485	40.576	35.466	23.9997	28.7326	37.2864	34.8723	34.7765	29.6886	30.508	29.2963	31.1791	36.6873	24.4149	52.5623	40.9945	35.104	36.5011	28.5774	28.8947	34.4605	35.5796	29.9313
SM 42:3;2	0.0117061	0.209363	0.060937	0.292379	1.0117	0.060937	0.262237	1.01269	0.31295	0.655884	1.00588	18.4778	14.6124	23.5473	25.881	20.4394	22.2955	14.925	15.5564	20.5365	19.4982	18.1226	24.731	14.3173	12.6624	22.1221	12.1127	22.6115	18.3193	11.2579	17.3472	19.8422	17.1414	24.3876	17.5669	19.2606	17.7892	21.3306	18.8154	14.4235	25.8352	25.989	20.5553	22.9487	14.8072	15.9341	21.4635	20.606	17.0056
SM 42:4;2	0.0124766	0.260078	0.27964	0.655955	1.01124	0.21156	0.556	1.01228	0.44201	0.731405	1.00817	1.51803	1.39184	2.3755	2.64167	1.78513	2.2124	1.33776	1.06517	1.83332	1.74544	1.69033	2.34562	1.23897	1.04167	1.55014	1.14366	2.21307	1.47291	1.09899	1.76652	1.57958	1.40349	2.40482	1.64351	1.59953	1.64367	1.91067	1.55609	1.33591	2.64996	2.63397	1.83071	2.21303	1.30395	1.11624	1.99784	1.82667	1.58922
SM(d18:1/25:2)	0.0241793	0.330973	0.14944	0.481651	1.01528	0.2029	0.546135	1.01875	0.61389	0.839469	1.00576	0.217213	0.183108	0.323579	0.493465	0.28926	0.298975	0.22676	0.159654	0.281771	0.212414	0.303453	0.399721	0.227437	0.154447	0.270395	0.168495	0.214382	0.230722	0.1682	0.156026	0.288063	0.197201	0.375457	0.192028	0.255328	0.159875	0.281258	0.224999	0.167295	0.340892	0.483449	0.290396	0.3036	0.221736	0.17279	0.289205	0.228774	0.274921
SM(d18:2/16:0)	0.021514	0.25556	0.81014	0.912892	1.00535	0.84759	0.965567	1.00599	1	1	0.99993	11.2798	14.2989	17.7606	26.3931	17.5345	18.4536	16.4334	16.3887	19.8143	13.1016	12.504	24.4235	12.5312	9.12753	17.3951	14.5872	13.8788	17.9596	12.1328	12.9448	16.7374	13.5461	21.0141	14.4073	17.0337	10.8819	12.2786	11.1552	14.0388	20.1767	25.7198	18.1111	19.0874	15.6639	16.1417	20.9577	14.3292	11.7767
SM(d18:2/18:0)	0.0160761	0.222118	0.0094674	0.07506	1.01592	0.079461	0.299482	1.01372	0.19451	0.545738	1.00823	8.37149	7.8217	10.0901	15.0438	9.44952	10.5761	9.63685	8.73836	10.7195	9.97246	8.70204	11.9444	8.21876	6.89276	10.4677	6.48714	7.87189	14.9182	8.45132	9.91044	10.8855	9.88183	13.3865	8.04083	12.4039	7.56636	10.282	8.56938	7.78828	10.7633	15.3739	9.64461	10.4174	9.97238	9.06798	11.5471	10.406	8.27683
SM(d18:2/18:1)	0.0191759	0.307679	0.40042	0.744643	1.0046	0.96168	0.978424	0.999718	0.90438	0.959828	0.995376	0.437017	0.435091	0.516162	0.982747	0.480092	0.640823	0.478788	0.428638	0.664905	0.459568	0.486657	0.902944	0.519204	0.322462	0.612144	0.33799	0.477611	0.627129	0.447228	0.791051	0.572251	0.359804	0.872793	0.480762	0.520589	0.433907	0.514622	0.438926	0.423792	0.546832	0.97528	0.496084	0.654582	0.449614	0.434862	0.700027	0.500091	0.445019
SM(d18:2/20:0)	0.0158268	0.25064	0.14944	0.481651	1.00977	0.15634	0.468	1.0117	0.81014	0.940864	0.995233	4.39699	3.80224	5.24347	8.41952	4.90586	5.24556	4.65625	4.5232	5.79102	5.35379	4.66503	7.4067	4.24465	3.5733	5.27247	3.45233	5.69768	6.39355	3.60208	4.63159	4.99877	5.699	7.93977	4.25853	5.97457	3.53179	6.37667	4.41812	3.60686	5.80676	8.24956	5.24311	5.32185	4.52504	4.59489	6.05651	5.64362	4.20246
SM(d18:2/24:0)	0.0162739	0.265904	0.064324	0.296533	1.01488	0.019784	0.12087	1.01413	0.30157	0.655884	1.0061	5.44549	6.98514	9.80283	10.1957	10.2656	10.0018	7.44618	7.72954	8.00068	7.67668	6.21422	11.0753	5.62312	5.59515	9.6683	6.27396	7.11196	6.54666	4.74988	5.87852	6.96695	6.01597	12.7561	6.44482	8.34217	7.14872	5.4298	5.54486	6.8045	10.6404	10.5522	10.5569	10.4333	7.44582	7.61464	8.43612	8.20796	5.83456
SM(d18:2/25:0)	0.015453	0.307753	0.083666	0.346812	1.00975	0.11282	0.392675	1.00967	0.82881	0.952322	1.00082	2.25372	0.945664	2.66295	3.20839	2.26521	2.01354	1.89177	1.25038	1.36146	1.45102	1.9778	2.12806	1.89848	1.06988	2.23803	1.32679	1.64249	1.77995	1.61833	1.19417	2.70769	1.78653	1.95144	0.987434	1.89246	1.31338	1.53138	2.30312	0.907469	2.83409	3.23304	2.289	2.02968	1.86367	1.24814	1.44658	1.62022	1.83514
SM(d19:1/24:0)	0.0745926	0.338795	0.083666	0.346812	1.02449	0.66541	0.930554	1.00578	0.51655	0.759116	0.985459	0.489286	0.422233	1.13904	1.0155	0.896535	0.726697	0.734345	0.504573	0.440976	0.503347	0.570216	0.841266	0.66258	0.42761	0.790161	0.577364	0.363224	0.471062	0.650027	0.496395	0.729186	0.561916	0.77553	0.338456	0.645386	0.399537	0.333508	0.501984	0.433531	1.12806	1.06631	0.912751	0.740826	0.725469	0.517765	0.46234	0.55803	0.527262
SM(d18:2/14:0)	0.00843057	0.386989	0.36127	0.730762	1.00732	0.88538	0.973734	1.00053	0.23911	0.60038	0.990095	0.404846	0.565821	0.521196	1.42974	0.747982	0.892298	0.58669	0.725461	1.33463	0.837356	0.745662	1.42746	0.744694	0.38375	0.940428	0.670782	0.544522	0.774868	0.606099	0.603875	0.626613	0.480585	0.909264	0.505256	0.575313	0.416372	0.808879	0.415963	0.55328	0.569995	1.4424	0.75793	0.912152	0.579456	0.740757	1.41683	0.881173	0.712491
SM(d18:2/23:0)	0.0163431	0.318049	0.014264	0.102421	1.01775	0.032498	0.162732	1.01616	0.48597	0.74783	1.00551	2.53969	4.20205	4.75277	6.76847	4.6646	5.25592	4.11725	3.51281	4.62132	3.98489	3.71233	7.1489	3.8338	2.75759	4.61559	2.83294	3.67124	3.07064	2.69952	2.9572	4.39873	3.33238	7.31785	3.47605	4.54273	2.69562	3.27171	2.52816	4.02539	5.16506	6.94656	4.69681	5.48494	4.10714	3.63057	4.84714	4.31452	3.60337
SM(d17:1/24:0)	0.0206501	0.272689	0.54809	0.819054	1.00442	0.32461	0.687944	1.00623	0.84759	0.953143	1.00127	3.39275	1.99542	4.39894	5.36329	3.41438	4.13686	2.8029	2.10299	3.00587	2.93997	3.84243	4.09839	3.3264	2.17502	3.57196	2.3127	3.19982	2.76297	2.56091	2.18009	4.26106	3.11509	4.80426	2.25617	3.50133	2.40277	3.24376	3.44331	1.95583	4.67985	5.11132	3.60045	4.27918	2.83646	2.14953	3.21347	3.1142	3.45926
TG 38:0	0.0997831	3.13344	0.45641	0.760608	0.907438	0.96168	0.978424	0.899341	0.13013	0.463333	0.933507	0.198632	0.207658	0.195158	0.235424	0.479792	0.12011	0.332034	0.30524	0.86652	0.184453	0.298431	0.207987	0.400174	0.373442	0.971376	12.9328	0.231965	0.266942	0.512817	0.256072	0.377826	0.17363	0.167618	0.186117	0.241979	0.135934	0.143989	0.211158	0.208962	0.141004	0.22536	0.489778	0.237521	0.327244	0.293463	0.797614	0.218218	0.302256
TG 38:1	0.094202	4.78492	0.092617	0.359083	0.870659	0.42788	0.772623	0.844629	0.26909	0.648399	0.860533	0.00830077	0.015249	0.0120703	0.0320751	0.391	0.00451278	0.0325848	0.351786	0.456822	0.160337	0.0626107	0.0554638	0.094915	0.0212298	0.0876302	39.2777	0.0200847	0.409085	0.84827	0.0511817	0.0612416	0.0254837	0.00992796	0.0103689	0.0230169	0.00177729	0.00745648	0.00560413	0.0201303	0.00919772	0.0277973	0.299463	0.0142703	0.0401829	0.334338	0.433782	0.169443	0.0634692
TG 40:0	0.0893603	3.94146	0.21156	0.593315	0.878337	0.41401	0.763885	0.877436	0.2029	0.560603	0.875838	0.00942105	0.036786	0.0244776	0.0747949	0.852286	0.0183141	0.104393	0.339591	1.81083	0.322963	0.429724	0.0337974	0.535077	0.0991812	0.0890486	21.2318	0.0281618	0.222231	1.16559	0.0687684	0.149733	0.0389308	0.0188325	0.0205775	0.0416907	0.0193491	0.0178239	0.0181199	0.0348653	0.0187066	0.076272	0.650078	0.0272579	0.104915	0.346062	1.70595	0.341883	0.405555
TG 40:1	0.0937386	4.45099	0.16348	0.51106	0.863144	0.64805	0.925397	0.866502	0.56421	0.802689	0.864554	0.0171793	0.0354739	0.0249071	0.0636417	0.71241	0.0263153	0.0867888	0.33053	1.28941	0.283646	0.197403	0.0504412	0.338485	0.0569491	0.0990459	32.442	0.0233274	0.357189	0.943224	0.0681571	0.123681	0.0324859	0.00921557	0.023694	0.0317032	0.00645181	0.0115494	0.00875543	0.036289	0.0153404	0.0672837	0.56358	0.0286657	0.0802885	0.337662	1.19839	0.321481	0.18654
TG 41:0	0.0825618	3.36539	0.48597	0.782479	0.908081	0.32461	0.687944	0.910544	0.56421	0.802689	0.898823	0.00895056	0.0206648	0.0106657	0.0247544	0.161314	0.0132265	0.038382	0.0606137	0.397795	0.0862084	0.10914	0.0118354	0.134659	0.0203051	0.0329763	2.74405	0.0159607	0.0427121	0.120088	0.0193556	0.0488634	0.014073	0.0116743	0.01479	0.0137418	0.0178961	0.0056465	0.00988655	0.0157925	0.012097	0.0291598	0.127996	0.0159911	0.0451252	0.0553703	0.375207	0.0871288	0.109124
TG 42:1	0.0961836	3.95617	0.58055	0.84124	0.880725	0.81014	0.959574	0.866043	0.23911	0.60038	0.884798	0.0389195	0.157935	0.0674973	0.253584	2.23316	0.0821795	0.413396	1.1116	3.92351	1.00859	0.699482	0.105802	1.60881	0.261301	0.313458	58.278	0.092676	0.936962	3.19953	0.278799	0.515637	0.133008	0.0364518	0.0791048	0.06195	0.0311898	0.0315476	0.0450414	0.149571	0.0772019	0.269824	1.73191	0.0968069	0.414201	1.1192	3.79186	1.10567	0.653634
TG 42:2	0.0953367	4.08824	0.26909	0.655955	0.885863	0.64805	0.925397	0.884042	0.29047	0.653676	0.888545	0.0112074	0.0384955	0.0134071	0.0880561	0.519711	0.0201284	0.0978728	0.252382	1.02163	0.275	0.160713	0.0291971	0.378519	0.112528	0.0862476	18.0811	0.0330504	0.208199	0.994323	0.175913	0.13074	0.0370697	0.0102187	0.0258534	0.0091593	0.00446337	0.00361461	0.0111451	0.0357344	0.0177101	0.0932668	0.39535	0.0210142	0.0990798	0.245472	0.985904	0.301326	0.157565
TG 43:0	0.0793591	2.21148	0.083666	0.346812	0.901871	0.45641	0.798958	0.932914	0.24883	0.621754	0.92691	0.0751703	0.134399	0.0913589	0.177571	0.547717	0.103353	0.228199	0.378476	1.32609	0.343433	0.452826	0.119761	0.724473	0.117167	0.245372	5.48184	0.116582	0.247671	0.819409	0.105369	0.30806	0.101569	0.0816463	0.0890553	0.0905057	0.138463	0.0765058	0.0737934	0.119289	0.1041	0.175417	0.413226	0.116686	0.228596	0.346369	1.31586	0.312435	0.452295
TG 43:1	0.0868017	3.298	0.023924	0.151636	0.89667	0.15634	0.468	0.887264	0.22047	0.580633	0.876168	0.0144612	0.0389395	0.0139728	0.0654145	0.284888	0.0234787	0.0950386	0.143096	0.646914	0.206845	0.154108	0.0247394	0.321164	0.0345883	0.0775482	5.17441	0.0294314	0.131109	0.278201	0.0463174	0.133699	0.034924	0.0138404	0.0172315	0.0152193	0.032953	0.00738013	0.0153545	0.0375842	0.0255265	0.0653199	0.214254	0.0366952	0.0855813	0.145434	0.625658	0.197664	0.1449
TG 44:1	0.0981786	3.18287	0.63087	0.874176	0.903356	0.66541	0.930554	0.910916	0.40042	0.70084	0.918296	0.306669	1.175	0.427805	1.45411	8.66381	0.716064	2.61226	6.38241	14.5381	4.19886	3.20031	0.754883	8.38139	1.09421	2.29678	135.895	0.57778	5.42523	14.8433	0.994269	2.97334	0.906073	0.203054	0.551242	0.430541	0.166641	0.214147	0.333715	1.16251	0.445539	1.49367	6.45822	0.782486	2.58707	6.44937	14.6961	4.47856	2.99143
TG 44:2	0.0934717	3.47289	0.38709	0.733541	0.885861	0.82881	0.965567	0.87598	0.32461	0.659761	0.88438	0.136274	0.412088	0.153177	0.566373	2.41033	0.305092	0.776527	1.64077	4.51196	1.48073	0.865294	0.299381	2.41866	0.512862	0.699586	53.4052	0.270126	1.47749	3.9702	0.781103	0.971761	0.293063	0.059675	0.225257	0.136623	0.0818069	0.0819235	0.131613	0.413493	0.165704	0.566589	1.87736	0.323429	0.793591	1.66866	4.52613	1.60047	0.798895
TG 44:3	0.0956844	3.40716	0.45641	0.760608	0.895718	0.86645	0.965567	0.897762	0.75479	0.896966	0.90046	0.0378041	0.0911931	0.0221118	0.117817	0.471915	0.0694827	0.144374	0.375454	0.980408	0.320585	0.159309	0.0796964	0.448431	0.0984119	0.158884	10.5404	0.059428	0.279391	0.721953	0.302054	0.231773	0.0555644	0.00852449	0.0541138	0.0182414	0.0126975	0.00967654	0.034331	0.0922976	0.029244	0.132227	0.359563	0.0717869	0.155425	0.392388	0.955987	0.352701	0.154191
TG 45:1	0.0975431	2.20886	0.021088	0.139	0.904787	0.08805	0.319096	0.914504	0.097373	0.388933	0.922044	0.177013	0.413087	0.177897	0.50743	1.37659	0.258637	0.682231	1.1037	2.91316	0.981442	0.953758	0.287971	2.03998	0.258167	0.726913	14.2019	0.254694	0.801213	2.46674	0.271743	0.888481	0.280307	0.182537	0.177678	0.225026	0.181962	0.144945	0.185165	0.37786	0.210344	0.497423	1.03306	0.322646	0.65744	1.03315	2.96136	0.918676	0.884438
TG 45:2	0.100184	2.4509	0.0057295	0.053234	0.886123	0.19451	0.545738	0.913515	0.060937	0.276489	0.901714	0.0381648	0.0794854	0.0339006	0.105008	0.25523	0.0613806	0.122059	0.167122	0.545499	0.194454	0.1479	0.0664032	0.368543	0.0721395	0.126611	3.19119	0.0467217	0.138411	0.417463	0.0811042	0.160055	0.0446875	0.0302508	0.0444573	0.0349906	0.0354606	0.0287599	0.0338132	0.076808	0.0292918	0.0962963	0.189189	0.0655947	0.118256	0.168098	0.55471	0.193414	0.143682
TG 46:2	0.0983124	2.2289	0.90438	0.947156	0.92225	0.94254	0.978424	0.925246	0.48597	0.74783	0.939914	1.53362	4.27057	1.45076	3.89538	12.1321	3.90538	6.71061	13.6934	20.9757	6.57743	5.69918	3.35237	16.1918	3.63683	7.26942	134.781	2.74509	8.94163	34.0431	3.40132	7.30393	2.65181	0.589027	2.62446	1.424	0.640842	1.03387	1.55551	4.29838	1.56463	4.03811	8.9018	4.13237	6.85966	13.9806	21.0285	7.39001	5.31387
TG 46:3	0.0909966	2.39001	0.68296	0.876342	0.923472	0.82881	0.965567	0.920157	0.22047	0.580633	0.917204	0.318446	0.768662	0.282351	0.794259	1.76255	0.706899	1.07597	2.30609	4.2002	1.38033	0.958219	0.717203	2.70065	0.626168	1.25855	27.7755	0.533595	1.37344	5.38461	1.25854	1.42403	0.446017	0.130488	0.562724	0.246554	0.167834	0.210773	0.31814	0.774243	0.301147	0.813417	1.34855	0.748134	1.08474	2.32934	4.13213	1.44088	0.897915
TG 46:4	0.0923567	2.59395	0.25882	0.642875	0.90611	0.71857	0.934028	0.904261	0.14278	0.485414	0.910531	0.0596317	0.121543	0.0505895	0.169938	0.429059	0.115886	0.179972	0.439447	0.935624	0.313778	0.180509	0.146055	0.528715	0.134744	0.228501	6.4821	0.081368	0.322881	0.813784	0.386898	0.287603	0.0786701	0.0309437	0.103539	0.0460642	0.0270832	0.0357348	0.0634319	0.117427	0.0619402	0.175412	0.322553	0.115515	0.188592	0.441291	0.920086	0.331757	0.161072
TG 47:0	0.0470153	1.06337	0.37404	0.733541	0.987237	0.81014	0.959574	0.985105	0.13013	0.463333	0.951492	0.470415	0.848652	0.681921	1.07793	2.69673	0.640127	1.42513	1.89982	4.81709	1.94322	2.56966	0.661347	3.1591	0.662738	1.41888	8.58726	0.585005	1.45556	4.72202	0.555725	1.84405	0.87397	0.528581	0.514851	0.93617	0.453855	0.451109	0.431427	0.758208	0.640605	1.11194	3.28191	0.751194	1.63471	2.11363	4.85652	1.7608	2.38722
TG 47:1	0.0789944	1.57328	0.016283	0.1112	0.93153	0.067865	0.280752	0.930585	0.11282	0.432303	0.942541	0.841175	2.17363	0.920349	2.08201	5.47302	1.69549	3.17473	4.29368	8.87501	3.26933	4.17738	1.50265	7.96428	0.910058	3.32415	32.4736	1.27517	3.04262	9.16656	0.745067	3.77121	1.59862	0.557982	1.00874	1.30864	0.520242	0.558878	0.805903	1.97015	0.98379	2.07102	4.21684	1.81358	3.1146	4.02257	9.42368	3.13466	3.88305
TG 47:2	0.0859889	1.5173	0.27964	0.655955	0.932795	0.48597	0.829036	0.943575	0.019784	0.114247	0.923731	0.514519	1.11833	0.486841	1.16942	2.28683	1.06967	1.53167	1.93269	4.04342	1.50275	1.70739	1.01086	3.61839	0.513665	1.87569	15.2078	0.683211	1.42491	3.78942	0.560849	2.00901	0.719947	0.350348	0.644837	0.562305	0.312971	0.280627	0.514738	1.06155	0.50995	1.22084	1.76185	1.16899	1.58393	1.96253	4.21792	1.4207	1.5904
TG 47:3	0.0924367	1.50085	0.08805	0.349486	0.929417	0.051652	0.233161	0.910698	0.14944	0.485414	0.928653	0.0681283	0.124548	0.130659	0.252897	0.382909	0.131202	0.176493	0.367102	0.316577	0.139197	0.135732	0.103705	0.39268	0.0524486	0.23885	1.93132	0.0671042	0.328976	0.300903	0.0908302	0.327791	0.0813043	0.0467002	0.079387	0.0960573	0.0439154	0.0339767	0.0692313	0.122972	0.122606	0.255007	0.28165	0.144193	0.172495	0.3618	0.43152	0.121307	0.118631
TG 48:2	0.076022	1.353	0.48597	0.782479	0.938564	0.63087	0.916819	0.944194	0.22965	0.592037	0.959053	17.0089	41.0282	13.4154	26.2921	68.3571	35.452	49.3491	69.9878	83.8585	34.2978	38.6481	28.4877	73.1293	18.3283	54.2167	372.884	33.4081	49.4642	122.644	20.8421	50.8486	24.9218	5.05631	24.7203	14.9759	6.94966	10.9236	17.8422	39.4402	14.3964	26.2761	51.7506	37.1648	51.5345	71.9276	86.8399	35.2304	35.7483
TG 48:3	0.0928021	1.48315	0.86645	0.935549	0.939761	0.84759	0.965567	0.945047	0.70068	0.869991	0.961004	5.47755	10.9887	3.24826	7.45534	15.4782	10.9817	13.4233	21.4757	28.5736	8.88913	9.47427	10.4317	24.396	7.00385	16.8715	125.594	8.34797	12.0094	44.7004	8.52726	16.2073	5.47507	1.68607	8.02767	3.20952	2.20107	3.16206	5.36988	10.9137	3.48281	7.85661	11.4766	11.4429	13.5585	21.8272	29.1051	9.73218	8.75108
TG 48:4	0.0982343	1.63779	0.41401	0.7506	0.935319	0.70068	0.930946	0.923104	0.26909	0.648399	0.944424	0.848866	1.46582	0.485693	1.26117	2.36261	1.42547	1.69994	3.93879	5.59917	1.81851	1.40972	1.72434	4.05397	1.51933	2.56113	24.1137	1.09693	1.95333	8.56026	1.85991	2.53335	0.778761	0.35028	1.27723	0.474934	0.355687	0.56045	0.84806	1.44107	0.52219	1.2969	1.78942	1.44891	1.7114	3.90334	5.53527	1.94885	1.30604
TG 48:5	0.101001	1.92349	0.70068	0.888502	0.923829	0.50114	0.829036	0.931574	0.34877	0.673764	0.933503	0.132413	0.183862	0.0945391	0.241499	0.461843	0.201988	0.24524	0.666024	0.976568	0.360544	0.212225	0.265818	0.750359	0.146401	0.412669	5.17382	0.131205	0.431499	1.26825	0.308769	0.442185	0.106635	0.0689405	0.209617	0.0806433	0.0493376	0.0902171	0.13455	0.173587	0.106183	0.248334	0.332809	0.210146	0.249953	0.656308	0.990754	0.397097	0.190794
TG 49:0	0.113274	0.806145	0.47106	0.767215	1.02791	0.88538	0.973734	1.01955	0.032498	0.158857	0.943023	0.466336	1.14044	0.886901	1.14932	2.14435	0.72659	1.84068	2.12802	4.38863	1.43515	2.4345	0.637299	3.06541	0.667701	1.56184	4.85486	0.556212	2.07199	4.81986	0.546782	2.45483	1.00109	0.750041	0.569979	1.15366	0.477212	0.315565	0.418187	1.11936	0.870325	1.16238	3.79037	0.781466	2.05686	2.58517	4.47918	1.35562	2.27037
TG 49:2	0.0843699	0.979436	0.27964	0.655955	0.953923	0.61389	0.911167	0.951637	0.097373	0.388933	0.968062	4.03095	8.07752	3.57021	5.63392	9.18168	7.4977	10.4399	10.046	14.604	5.24535	9.39017	6.50811	15.5108	2.87504	11.1361	45.6612	5.77634	6.49796	19.2082	3.06732	12.9896	5.08959	2.11501	4.3315	4.89801	1.73418	2.07944	3.97356	7.68399	3.49031	5.61066	7.38641	8.16997	10.5548	9.84992	15.6461	5.57907	8.96624
TG 49:4	0.0966926	1.16779	0.84759	0.930568	0.963704	0.71857	0.934028	0.967963	0.42788	0.719661	0.969357	0.217581	0.290668	0.161442	0.34694	0.492513	0.320077	0.39716	0.526004	0.895874	0.3029	0.34545	0.441921	0.847365	0.12315	0.596707	2.83088	0.1654	0.371588	0.775742	0.211049	0.702214	0.163122	0.12555	0.243265	0.14808	0.0955701	0.0923147	0.215459	0.287763	0.174305	0.353561	0.358144	0.32829	0.392872	0.55145	0.922204	0.319682	0.326761
TG 50:2	0.065626	0.817972	0.70068	0.888502	0.955427	0.98083	0.985728	0.96233	0.44201	0.731405	0.96703	90.4015	149.42	94.0502	90.4664	206.143	138.422	194.355	212.853	180.225	83.2021	125.553	107.235	173.208	65.0224	181.57	727.416	167.036	176.14	301.266	118.209	199.861	115.99	33.4755	104.884	98.7266	56.1633	60.6744	88.9263	143.452	97.4159	86.2164	162.61	142.554	206.559	216.261	183.529	86.2174	115.189
TG 50:3	0.0748574	0.797773	0.59712	0.846765	0.954065	0.59712	0.89229	0.95597	0.17087	0.505723	0.966191	54.2897	88.8263	39.9019	47.2886	79.8524	82.0783	95.7681	108.417	94.6676	39.0757	61.2023	73.3662	98.4545	39.747	109.013	370.184	91.9671	73.6646	164.869	66.2161	109.587	52.0163	18.3723	65.1889	38.8739	34.0607	32.9071	53.9079	86.2089	41.5696	47.0318	62.4434	87.2465	98.4371	109.68	99.8196	40.2436	54.9054
TG 50:4	0.0899208	1.05123	0.90438	0.947156	0.931065	0.70068	0.930946	0.965971	0.75479	0.896966	0.942481	14.0281	19.6757	6.58783	11.451	19.9702	19.1951	22.0396	33.7616	32.5013	10.4211	13.5772	23.021	30.9769	10.2037	31.6768	131.066	18.2031	16.9239	49.9859	18.2148	31.6626	9.969	4.33867	18.2583	6.77559	7.28116	7.69603	13.9944	19.2548	7.07662	11.6764	15.071	20.1153	22.4696	33.7329	33.1068	11.3544	12.4961
TG 50:5	0.0950227	1.32073	0.86645	0.935549	0.945654	0.92344	0.976881	0.957017	0.5322	0.772976	0.95268	1.94943	2.182	0.839027	1.86209	3.40307	2.38882	2.57287	5.53242	6.57903	2.33908	1.89135	3.48911	5.82105	1.08134	4.63062	26.6021	1.86421	3.20957	8.49991	2.86278	4.70789	1.21724	0.66156	2.64876	0.890464	0.741915	1.09705	1.94102	2.1899	0.914106	1.88419	2.54779	2.48819	2.64144	5.5761	6.52303	2.42067	1.76903
TG 50:6	0.0992777	1.77097	0.90438	0.947156	0.942585	0.92344	0.976881	0.942151	0.48597	0.74783	0.94309	0.27681	0.281861	0.193073	0.441235	0.636555	0.373687	0.387661	1.11553	1.18032	0.438362	0.336845	0.479291	1.41525	0.213993	0.848984	7.37204	0.194636	0.683096	1.62769	0.474301	0.953611	0.161899	0.120218	0.399597	0.151259	0.120195	0.163917	0.272115	0.283704	0.213347	0.450618	0.488003	0.37935	0.394143	1.12975	1.17622	0.480959	0.303333
TG 51:0	0.124936	0.755651	0.40042	0.744643	1.04139	0.50114	0.829036	1.04568	0.017384	0.10425	0.943438	0.203253	0.518941	0.346317	0.496935	1.05112	0.253702	0.888873	0.82086	1.45065	0.387783	0.791057	0.235975	1.13643	0.262189	0.614005	1.94563	0.208435	1.19946	1.60255	0.299836	1.03847	0.439105	0.36473	0.267658	0.407138	0.168003	0.106659	0.19261	0.509152	0.346735	0.524055	1.60365	0.256758	0.885692	1.09423	1.45684	0.409245	0.732728
TG 51:1	0.0729962	1.03505	0.88538	0.947156	0.95603	0.73661	0.945628	0.958416	0.75479	0.896966	0.971678	4.06967	8.33263	5.06464	6.35153	12.9992	5.45899	13.5771	14.5078	16.1497	5.15517	10.9401	5.27661	14.3419	3.22833	11.6918	57.4486	5.34317	10.5763	28.0526	4.27192	17.4391	6.8926	5.10559	3.70992	8.08445	1.75523	2.24384	4.24784	8.24148	5.46325	6.73839	10.7117	5.75919	14.0331	14.7262	16.6717	5.55169	10.2138
TG 51:3	0.0794596	0.576817	0.41401	0.7506	0.96369	0.96168	0.978424	0.962236	0.38709	0.695599	0.970014	8.17209	11.1614	5.11482	6.16464	6.62694	9.27478	12.8676	10.4054	10.9234	4.34999	9.85108	10.5258	12.9473	6.01594	15.3755	30.5906	10.7804	6.14344	16.6459	7.47027	17.4614	6.1842	4.15387	6.72542	7.46623	4.66223	4.51788	8.37988	11.0013	5.18386	6.3634	4.94523	9.7632	12.9132	10.3527	11.8599	4.51511	9.35091
TG 51:4	0.08668	0.608515	0.48597	0.782479	0.956018	0.34877	0.706471	0.964198	0.40042	0.70084	0.967603	2.80837	3.55255	1.49319	2.57695	2.37012	3.05021	3.88682	3.7143	4.74438	1.64821	3.26784	4.90275	5.19786	2.08636	5.73634	11.027	2.88033	2.03133	5.55724	2.77065	6.92934	1.84367	1.7441	2.63246	2.10544	1.59656	1.48787	2.8986	3.42788	1.67032	2.59187	1.79668	3.18231	3.92519	3.73122	4.64911	1.76211	2.9587
TG 52:2	0.0649295	0.516197	0.45641	0.760608	0.963564	0.96168	0.978424	0.965729	0.68296	0.869991	0.973341	231.84	309.514	220.046	182.813	284.074	243.57	366.322	398.104	278.306	152.684	249.094	222.475	277.171	181.684	358.921	918.062	422.907	330.193	487.796	314.834	420.685	278.535	104.954	206.18	281.495	168.293	178.811	227.643	293.057	220.79	183.453	223.336	255.805	416.451	383.114	293.207	150.619	237.175
TG 52:4	0.0709486	0.503002	0.23911	0.630778	0.96144	0.68296	0.930946	0.964531	0.22965	0.592037	0.969163	117.064	156.185	81.0522	77.8619	84.4821	118.134	157.168	175.057	114.905	47.345	91.0671	145.519	123.214	113.885	192.362	380.414	182.857	99.6076	231.452	175.228	204.818	83.8249	67.5407	118.776	89.4029	116.287	78.3534	118.257	151.522	86.4715	77.8504	65.3878	122.71	158.488	169.075	121.118	49.3342	83.6081
TG 52:5	0.0843257	0.746406	0.32461	0.702202	0.95611	0.77312	0.95452	0.968676	0.70068	0.869991	0.969078	30.6803	32.7282	15.1699	19.3817	21.723	29.7277	37.1276	55.4432	41.132	14.5406	20.5245	45.2073	42.7025	17.387	57.7722	149.412	34.9322	29.8368	73.7883	42.8876	63.5386	18.0733	14.2259	34.5738	16.4845	21.0727	19.1744	31.4555	32.6249	13.6387	19.9297	20.0909	29.145	39.4412	56.5906	40.6493	15.6674	18.6828
TG 52:6	0.0978203	1.17971	0.90438	0.947156	0.941763	0.94254	0.978424	0.957836	0.34877	0.673764	0.958678	4.56625	3.81459	2.25225	3.71396	6.02023	4.76797	5.27629	10.5219	8.2989	3.05005	3.3077	7.16921	11.1447	1.98863	9.98162	44.3735	3.45878	6.72154	12.4489	5.19893	12.1511	2.36787	1.77328	5.57006	2.17196	2.22873	2.71986	4.44866	3.72848	2.41405	3.83899	4.36322	4.87488	5.32373	10.7139	8.36889	3.31141	3.02043
TG 52:7	0.10153	1.38149	0.29047	0.66082	0.932625	0.79157	0.95452	0.950789	0.22047	0.580633	0.937202	0.605859	0.414589	0.337211	0.693783	0.885793	0.692451	0.5986	1.58595	1.2598	0.519152	0.476658	0.86398	2.04785	0.291157	1.50928	7.72683	0.336333	1.04612	1.57997	0.707127	1.74482	0.276344	0.224453	0.7109	0.277716	0.266429	0.338408	0.426491	0.39506	0.37698	0.706244	0.645534	0.732111	0.608607	1.57467	1.23338	0.545177	0.439337
TG 53:1	0.0725997	1.18444	0.38709	0.733541	0.962009	0.70068	0.930946	0.963671	0.14944	0.485414	0.9565	0.719616	1.47053	0.806787	1.39344	2.70952	0.76195	2.26959	2.6124	2.30246	0.789668	1.57656	0.809725	2.23201	0.6644	1.79065	12.3602	0.681819	2.84766	4.43305	1.13425	2.9889	1.34217	1.17229	0.594572	1.24366	0.343285	0.387459	0.727981	1.46473	0.811569	1.4093	2.26308	0.834	2.27561	2.70678	2.41029	0.858786	1.43055
TG 53:3	0.0795243	0.514191	0.90438	0.947156	0.964589	0.92344	0.976881	0.973299	0.47106	0.741158	0.972353	11.1839	13.1475	6.56586	7.72645	6.24051	9.88351	15.3991	12.5941	9.86161	3.73739	9.86905	12.4687	11.4853	6.75767	16.8492	31.7053	14.363	7.65027	15.6276	9.5653	20.4631	8.5298	7.5427	7.76973	9.114	5.94457	5.99519	11.5885	13.1342	6.9276	7.84892	4.8908	10.1091	16.0671	12.3392	9.91192	4.02927	9.09883
TG 53:4	0.0856444	0.420702	0.42788	0.756254	0.969929	0.77312	0.95452	0.978122	0.31295	0.655884	0.972668	4.17993	4.4422	1.84929	2.75002	1.52395	3.2539	4.42822	3.78777	2.99055	1.26514	3.02539	4.61958	3.82635	3.00895	5.65958	7.8521	4.62116	2.09046	4.43895	3.55729	6.42872	2.4732	2.70298	3.0224	2.53941	2.75682	2.38295	4.24394	4.26673	1.84101	2.45322	1.19976	3.36915	4.63723	3.79288	3.13249	1.25198	2.83946
TG 53:5	0.0894122	0.735945	0.27964	0.655955	0.984479	0.29047	0.653676	0.960879	0.66541	0.863879	0.95541	0.464768	0.567739	0.795109	0.879646	1.1033	0.670478	0.705443	0.851202	0.844258	0.634765	0.590884	0.459152	1.77792	0.27168	0.73484	2.81307	0.342035	0.998344	1.37886	0.241014	1.06375	0.316784	0.331189	0.429182	0.589513	0.24405	0.212004	0.434209	0.613286	0.822369	0.733926	0.894874	0.627776	0.603701	0.834505	1.19873	0.565545	0.682921
TG 53:6	0.0927023	0.889215	0.77312	0.908003	0.954398	0.82881	0.965567	0.963335	0.1785	0.514779	0.956686	0.550275	0.462524	0.441455	0.681673	0.657902	0.618497	0.642512	0.940791	0.86353	0.333479	0.552216	0.751562	1.68379	0.303034	1.27442	3.4627	0.312594	0.72527	1.15562	0.456009	2.01213	0.253873	0.32779	0.489841	0.421371	0.275405	0.2518	0.551844	0.474973	0.495154	0.705254	0.499199	0.61867	0.644254	0.910023	0.856985	0.365483	0.525182
TG 54:3	0.0738393	0.634198	0.59712	0.846765	0.959856	0.96168	0.978424	0.962797	0.98083	0.990501	0.972195	105.007	102.149	58.2267	58.1222	58.323	77.9296	118.323	126.056	64.9103	36.1784	66.0354	98.1944	77.825	83.2794	120.174	360.749	204.118	93.7388	145.264	216.229	133.874	87.7858	45.8785	86.361	67.8565	59.8979	84.3266	101.017	100.273	61.8843	58.9126	44.5653	83.4499	130.142	125.551	68.6693	37.6837	61.7644
TG 54:4	0.0790838	0.602533	0.75479	0.904698	0.962311	0.98083	0.985728	0.968215	0.31295	0.655884	0.967981	91.5208	95.0757	55.7199	52.2742	43.4279	72.894	106.852	107.472	52.0239	25.8336	51.6125	98.104	69.8022	88.1011	113.817	288.029	170.594	67.0642	131.634	206.288	121.337	59.9383	51.1194	85.668	53.6983	68.3802	68.7576	92.5466	92.1061	57.3173	53.064	33.5567	76.2714	108.653	106.691	54.9592	27.2907	47.9729
TG 54:7	0.0923317	0.972081	0.82881	0.924313	0.959809	0.90438	0.976601	0.976317	0.96168	0.990501	0.970767	8.45907	5.68369	6.06714	6.36854	8.31918	8.53962	8.6555	15.4394	7.89693	3.22599	4.91955	9.2492	15.7156	4.29665	17.3067	55.0893	5.50755	10.9715	15.9003	8.67403	23.5363	3.5788	5.36836	8.48683	4.63675	5.91619	4.64124	8.34942	5.57435	6.60427	6.64635	6.05015	8.83585	8.9517	15.4861	8.11919	3.48193	4.49111
TG(14:0_18:2_22:6)+TG(16:1_18:2_20:5)	0.115442	1.03713	0.23911	0.630778	0.979921	0.70068	0.930946	0.978041	0.58055	0.818503	0.957235	0.636355	0.39082	0.449799	0.854217	0.765224	0.722193	0.479001	1.21149	0.602493	0.426678	0.524665	0.494978	1.69738	0.483418	1.51241	4.46548	0.360092	1.13837	0.915532	0.425394	1.76359	0.220142	0.201386	0.446975	0.285945	0.350864	0.275204	0.632682	0.383779	0.506075	0.760865	0.528889	0.742971	0.519666	1.25905	0.592928	0.458821	0.477766
TG 54:9	0.0989701	0.942349	0.81014	0.912892	0.97758	0.71857	0.934028	0.986649	0.31295	0.655884	0.960452	0.129579	0.0414813	0.0906686	0.149712	0.166744	0.115061	0.093966	0.30777	0.162259	0.0947994	0.0630311	0.173135	0.353157	0.0358759	0.289712	0.711719	0.0282638	0.229821	0.195262	0.0704248	0.336606	0.0219691	0.0489927	0.138592	0.04722	0.056543	0.0631724	0.115604	0.040468	0.104917	0.163955	0.124276	0.125409	0.0858162	0.306765	0.165741	0.0923621	0.0547681
TG 55:1	0.0658484	1.3426	0.023924	0.151636	0.946195	0.32461	0.687944	0.95166	0.16348	0.499787	0.947239	0.0718861	0.164059	0.093685	0.190783	0.357461	0.0981709	0.231922	0.275643	0.363004	0.168503	0.211294	0.138431	0.270722	0.0936566	0.21814	1.92025	0.127727	0.328039	0.384143	0.287716	0.317103	0.152237	0.154755	0.0936939	0.12112	0.0708224	0.0631242	0.0777962	0.157576	0.100527	0.188643	0.296562	0.115215	0.229491	0.272597	0.350271	0.142586	0.197838
TG 55:2	0.091069	1.0757	0.59712	0.846765	0.945892	0.42788	0.772623	0.944064	0.33655	0.659761	0.958495	0.436805	0.610951	0.363032	0.584759	0.715231	0.431157	0.82845	0.884125	0.712929	0.309656	0.575572	0.533783	0.760645	0.31321	0.783246	4.78198	0.772576	0.856729	1.18393	1.04611	1.18483	0.544989	0.591925	0.37903	0.465635	0.200227	0.269503	0.439224	0.606078	0.376224	0.583785	0.557184	0.444381	0.81758	0.912382	0.735802	0.329073	0.520121
TG 55:6	0.0838051	0.631992	0.29047	0.66082	0.962681	0.30157	0.666317	0.965417	0.13634	0.48061	0.976206	0.819867	0.836786	1.01611	0.895627	0.919939	1.006	1.18416	1.18399	0.848421	0.396179	0.763897	0.82621	1.87794	0.494631	1.68492	3.16973	0.432349	1.1664	1.32393	0.450383	2.50726	0.462705	0.636461	0.78435	0.900422	0.564505	0.425327	0.719786	0.844784	1.09076	0.89955	0.674822	1.04539	1.06069	1.12402	0.837421	0.436196	0.7257
TG 55:7	0.0850735	0.803606	0.66541	0.876342	0.95523	0.5322	0.855865	0.968477	0.25882	0.631596	0.956942	0.586986	0.431631	0.629386	0.684393	0.539053	0.660753	0.631789	0.794509	0.475068	0.202787	0.58366	0.599583	1.42935	0.334219	1.51088	2.20243	0.2733	0.721362	0.693127	0.187211	2.39654	0.269711	0.351572	0.414623	0.522885	0.374952	0.241378	0.608291	0.418782	0.676925	0.706886	0.398545	0.66866	0.651075	0.796751	0.44824	0.23315	0.519822
TG 55:8	0.114016	0.863438	0.73661	0.901258	0.959235	0.96168	0.978424	0.962935	0.38709	0.695599	0.948546	0.169558	0.0917786	0.137656	0.182626	0.131718	0.168423	0.140248	0.199041	0.123561	0.0562216	0.12252	0.17244	0.410213	0.109594	0.433211	0.593855	0.0515004	0.186738	0.15556	0.0499564	0.617309	0.0505448	0.0924774	0.0908181	0.109476	0.0988885	0.057372	0.155277	0.0872918	0.157321	0.203193	0.0900864	0.18021	0.143761	0.217255	0.122016	0.070626	0.125804
TG 56:1	0.0533029	1.56531	0.47106	0.767215	0.953472	0.79157	0.95452	0.959832	0.023924	0.129974	0.94714	0.258368	0.559969	0.271315	0.507287	1.04077	0.296212	0.729915	1.17882	0.859099	0.519368	0.471399	0.398622	0.860455	0.470426	0.699171	8.01652	0.451037	1.23918	1.48339	3.30042	1.02281	0.521346	0.287882	0.318507	0.369254	0.224388	0.15578	0.238216	0.558315	0.301779	0.521419	1.02486	0.312522	0.83	1.18395	0.840694	0.539659	0.418836
TG 56:2	0.0937311	1.32199	0.92344	0.95744	0.94769	0.86645	0.965567	0.955578	0.61389	0.839469	0.962697	1.57857	2.01263	1.13849	1.96375	2.53599	1.37383	2.61439	3.93737	2.14907	1.21621	1.46659	1.92679	2.55792	1.40193	2.80915	22.5702	3.73278	3.62167	4.6754	6.56907	4.20464	2.23454	1.25291	1.31999	1.37178	0.759981	1.03855	1.56498	1.98785	1.21494	2.0429	2.00117	1.42618	2.77752	3.9836	2.1678	1.2391	1.40404
TG 56:3	0.0848968	0.883961	0.81014	0.912892	0.944989	0.81014	0.959574	0.946851	0.32461	0.659761	0.959442	4.22353	4.69337	2.85739	2.84464	2.91768	3.58096	5.84864	6.35025	2.85742	1.73077	2.88252	4.594	4.14691	2.84616	5.65139	24.5538	16.2201	4.97376	7.65738	9.51022	8.24652	4.05911	2.25247	4.11172	2.8906	2.17732	3.20314	4.25	4.45129	3.03212	2.94277	2.37274	3.81949	5.93853	6.40337	2.91198	1.82157	2.68531
TG 56:4	0.079705	0.719594	0.51655	0.807449	0.950739	0.90438	0.976601	0.95155	0.92344	0.959828	0.966087	4.62537	6.46826	3.58835	3.27739	3.25635	4.48306	6.97251	7.17766	2.97963	1.44122	3.35471	5.53456	4.8914	3.61463	7.25998	21.3573	15.9834	5.95117	9.0854	6.97064	9.24747	3.68895	2.78769	5.5746	3.27701	3.15349	3.24266	4.58574	6.59354	3.97146	3.38333	2.58361	4.81719	7.25468	7.35737	3.06727	1.49371	3.08532
TG 56:7	0.0837472	0.8672	0.16348	0.51106	0.946523	0.22047	0.562822	0.955688	0.25882	0.631596	0.967633	13.138	9.97657	18.0954	12.4162	12.8253	12.416	13.4853	23.0177	7.44132	4.29271	11.5649	8.38988	24.462	8.80735	31.0238	62.8177	10.6904	24.1768	16.3716	4.19418	50.1568	7.4068	4.84116	5.95337	12.1462	8.84585	5.7697	12.5959	8.78087	19.435	12.3674	9.57447	13.7105	14.0056	21.608	7.86198	4.4017	10.5825
TG 56:8	0.0888494	0.730762	0.81014	0.912892	0.961423	0.98083	0.985728	0.974019	0.32461	0.659761	0.964733	11.2209	7.39881	11.243	9.31436	7.65711	11.0475	11.0323	16.9047	6.10349	2.99929	6.53235	10.1659	16.6934	8.4936	23.3402	42.0415	7.7085	13.5054	14.9748	8.4376	33.7031	4.22092	6.03728	8.30379	7.30146	10.2774	5.58949	11.142	7.39294	12.5542	9.48107	5.69851	11.4251	11.186	16.8636	6.1299	3.29878	5.87265
TG 56:9	0.0977368	0.789658	0.77312	0.908003	0.958359	0.88538	0.973734	0.978089	0.41401	0.710444	0.964352	2.05718	0.902988	1.67546	1.73571	1.83897	1.86327	1.6162	3.50318	1.2566	0.677477	0.894447	2	3.40987	0.921225	4.29337	7.77325	0.847137	2.82873	2.40609	1.29837	5.82768	0.612366	1.06987	1.66353	0.99625	1.56681	1.04279	2.03309	0.886578	1.86745	1.75367	1.31014	1.9805	1.63642	3.57004	1.26166	0.733932	0.824114
TG 57:6	0.120504	0.53709	0.77312	0.908003	0.972546	0.2029	0.546135	0.977651	0.21156	0.574052	0.964003	0.298631	0.276935	0.433157	0.378523	0.300845	0.37894	0.425501	0.41792	0.222298	0.121484	0.301268	0.343678	0.623812	0.1453	0.579671	0.806463	0.248094	0.463262	0.303347	0.147259	0.937284	0.177096	0.317438	0.330448	0.353811	0.23243	0.151906	0.274592	0.297357	0.44837	0.363584	0.228582	0.390379	0.405386	0.398204	0.206762	0.125312	0.295244
TG 58:3	0.0968809	1.58524	0.66541	0.876342	0.945801	0.81014	0.959574	0.945546	0.27964	0.652291	0.955814	0.425513	0.429313	0.317298	0.310605	0.562274	0.317126	0.511237	0.824859	0.388528	0.333058	0.275556	0.380066	0.389349	0.483865	0.602609	6.71028	1.21512	0.75928	1.08826	3.34029	1.05864	0.560931	0.200517	0.342796	0.23503	0.240294	0.234546	0.418024	0.426741	0.329635	0.307767	0.432495	0.307531	0.525523	0.847699	0.402533	0.294517	0.257335
TG 58:4	0.086248	1.15341	0.30157	0.666317	0.932628	0.71857	0.934028	0.945164	0.37404	0.68704	0.950194	0.343904	0.426035	0.306608	0.292731	0.399711	0.298064	0.467299	0.637502	0.247614	0.159493	0.257792	0.359064	0.388168	0.336243	0.549113	3.56698	1.23732	0.668885	0.976634	1.21172	0.82701	0.360821	0.221744	0.330418	0.229616	0.258477	0.201775	0.332116	0.430614	0.323226	0.308823	0.297783	0.309471	0.472107	0.630716	0.246711	0.153018	0.231551
TG 58:5	0.0909523	0.839912	0.30157	0.666317	0.938159	0.58055	0.877815	0.942363	0.42788	0.719661	0.958347	0.741223	1.38563	1.09935	0.762799	0.929907	0.840623	1.16685	1.66145	0.559898	0.288168	0.687025	0.688209	1.15573	0.583355	1.34245	5.31648	2.73136	2.27387	2.46771	1.01233	1.94645	0.634552	0.456858	0.844437	0.76878	0.499944	0.44669	0.736097	1.36652	1.17903	0.764024	0.696832	0.870794	1.17037	1.65301	0.572763	0.312095	0.649676
TG 58:6	0.0969762	0.659366	0.50114	0.797393	0.953807	0.70068	0.930946	0.956285	0.41401	0.710444	0.956211	2.0331	2.87077	2.43555	1.77089	1.89895	2.38473	2.37527	3.80756	1.36752	0.783359	1.77492	2.04877	2.83038	1.74186	3.98738	9.61607	4.43731	3.63128	3.98277	2.12327	5.42138	1.5308	1.06699	2.26226	1.90265	1.51442	1.24605	2.02522	2.75129	2.67134	1.82641	1.41211	2.39855	2.57431	3.72507	1.21755	0.791954	1.68532
TG 58:7	0.079641	0.678544	0.79157	0.909818	0.953714	0.79157	0.95452	0.970943	0.13013	0.463333	0.946308	1.99885	1.90195	2.8678	1.87044	1.78405	2.08548	2.00068	3.05694	0.782388	0.516637	1.29509	1.38819	3.03901	1.39662	4.13495	7.07193	3.07463	4.55988	2.64107	1.21093	5.4952	1.05049	1.00809	1.02319	1.52604	1.33717	1.10761	1.9317	1.79262	2.98139	1.82889	1.31841	2.13538	1.97889	3.0152	0.839715	0.613228	1.25288
TG 60:13	0.0787901	0.864124	0.73661	0.901258	1.00013	1	1	0.995727	0.70068	0.869991	0.98721	0.0267779	0.00299214	0.0345234	0.0321099	0.0192717	0.0233976	0.0103284	0.0327711	0.0047656	0.00395396	0.0059438	0.0128858	0.0457101	0.00854243	0.055233	0.0460205	0.00196678	0.0468244	0.00855103	0.00461212	0.0714547	0.0027974	0.018632	0.00968314	0.0150097	0.0256466	0.00998734	0.0271694	0.00288017	0.0412352	0.0323044	0.0121119	0.026041	0.0105685	0.0315004	0.0040995	0.00691815	0.00433844
TG 60:3	0.0756551	1.62597	0.45641	0.760608	0.929262	0.92344	0.976881	0.950873	0.31295	0.655884	0.939382	0.0406321	0.0428093	0.0364209	0.0322158	0.0703081	0.0281934	0.0525529	0.0761199	0.0356223	0.0424333	0.030854	0.0445755	0.031185	0.0560973	0.057418	0.715734	0.109905	0.0916061	0.106405	0.31012	0.0746076	0.0457819	0.0265939	0.0439225	0.026704	0.0314511	0.026055	0.0420759	0.039642	0.0366684	0.033263	0.0556228	0.0290803	0.0572359	0.0763436	0.0356794	0.0398176	0.0273233
TG 60:5	0.10584	1.32718	0.42788	0.756254	0.939256	0.86645	0.965567	0.940628	0.66541	0.863879	0.956056	0.0705726	0.105788	0.109947	0.0816322	0.14524	0.066138	0.0982029	0.17582	0.04931	0.0327361	0.0572241	0.0807214	0.116705	0.0719066	0.132836	1.07301	0.255846	0.229877	0.28965	0.260878	0.214151	0.0664805	0.0463689	0.0698494	0.0619684	0.0562075	0.0304242	0.073013	0.0959641	0.111526	0.0879089	0.10306	0.0703483	0.095893	0.165329	0.0506183	0.0298059	0.0566034
TG 60:8	0.102701	0.705338	0.84759	0.930568	0.96481	0.36127	0.723736	0.943593	0.17087	0.505723	0.950146	0.279785	0.331163	0.450708	0.35691	0.329264	0.344925	0.224873	0.567909	0.140491	0.140005	0.229945	0.227498	0.504436	0.167729	0.545853	1.25083	0.633769	0.786795	0.40312	0.136345	0.739668	0.15283	0.146649	0.238594	0.262848	0.170869	0.144297	0.249485	0.293081	0.509061	0.383198	0.25273	0.388361	0.206286	0.568135	0.150606	0.156661	0.218388
TG 62:11	0.131156	0.902991	0.66541	0.876342	0.993494	0.12415	0.417	0.925311	0.22965	0.592037	0.975054	0.0344948	0.0219156	0.0835688	0.0680449	0.0436349	0.0498494	0.0123731	0.0881773	0.00554284	0.0106414	0.0285671	0.029659	0.102442	0.0207484	0.0987502	0.106307	0.0297954	0.154025	0.0184206	0.00177973	0.147766	0.0106426	0.0188368	0.0225025	0.0384276	0.0284888	0.0122025	0.0356011	0.0144068	0.0947561	0.0699782	0.0302813	0.0519332	0.0141033	0.0865324	0.00596732	0.011499	0.0226887
TG 62:12	0.0891053	1.01924	0.54809	0.819054	0.950414	0.77312	0.95452	0.98433	0.47106	0.741158	0.956038	0.0663597	0.0173569	0.173762	0.0983809	0.0601221	0.0761261	0.0272554	0.136891	0.00477978	0.0110772	0.0256329	0.0296699	0.145638	0.0256794	0.144146	0.271967	0.0270747	0.198313	0.0254994	0.00715114	0.292137	0.0116428	0.039419	0.047511	0.0674845	0.0589423	0.0214525	0.0719887	0.0154688	0.170881	0.10349	0.0470247	0.0812549	0.0334094	0.133506	0.0080392	0.0145475	0.0170784
TG 62:13	0.120541	1.03628	0.79157	0.909818	0.974486	0.56421	0.867852	0.975978	0.45641	0.739891	0.969069	0.130803	0.0062407	0.19099	0.131666	0.0476113	0.112816	0.0302903	0.0862894	0.00121441	0.0160881	0.0292035	0.0325264	0.135688	0.0418468	0.206828	0.112659	0.0365894	0.20292	0.00483826	0.00313621	0.362007	0.0169196	0.0709606	0.0189602	0.0558493	0.0759654	0.0284133	0.12729	0.0109632	0.209641	0.13209	0.0348695	0.090104	0.0320218	0.089942	0.00158505	0.0198436	0.0285646
TG 62:14	0.0932074	0.891334	0.071565	0.316042	0.958898	0.77312	0.95452	0.996081	0.013339	0.0847031	0.949676	0.0213381	0.00184502	0.038108	0.0244565	0.0127797	0.0179483	0.00577496	0.0163316	0.00134004	0.00427436	0.00412873	0.00610172	0.0252403	0.00867121	0.0341201	0.0205366	0.00476825	0.0422758	0.00497205	0.00207499	0.0436708	0.00132078	0.0194967	0.00234987	0.00790583	0.0179256	0.00554453	0.0191743	0.00190183	0.0423641	0.0261305	0.00854113	0.0174661	0.00570603	0.0156689	0.00129248	0.0034201	0.00338679
TG 49:1	0.0719198	1.14889	0.56421	0.828127	0.949929	0.63087	0.916819	0.952778	0.13013	0.463333	0.957014	3.84151	8.93214	5.25283	7.62663	16.9156	6.78428	15.0066	15.4455	24.0924	8.34152	14.8344	6.37172	21.9523	3.4404	13.9217	75.5879	5.77472	9.69118	31.3473	3.19535	18.9863	6.7133	2.88683	4.12965	8.54799	1.63258	2.15638	3.83951	8.63143	5.34533	7.79186	13.081	7.2751	14.9097	15.1817	25.305	8.76489	13.7677
TG 49:3	0.0916431	0.958084	0.68296	0.876342	0.958448	0.90438	0.976601	0.962966	0.22965	0.592037	0.961349	1.26472	2.25234	0.838238	1.72388	2.51507	2.25293	2.71308	2.78083	4.50291	1.41871	2.3502	2.47821	4.50973	0.774595	3.52107	12.7472	1.50228	1.81258	4.71875	1.25507	4.1314	1.17767	0.668758	1.4884	1.02448	0.563195	0.615219	1.33484	2.21054	0.935697	1.79248	1.87548	2.3647	2.72203	2.83959	4.55537	1.51307	2.12832
TG 51:5	0.099929	0.827052	0.5322	0.818613	0.962698	0.54809	0.855865	0.981454	0.23911	0.60038	0.975187	0.518929	0.467953	0.276523	0.539879	0.557183	0.501774	0.61147	0.810815	1.14153	0.361275	0.532173	0.98489	1.3336	0.253368	1.09268	2.92689	0.315057	0.512849	1.13866	0.469922	1.37027	0.243741	0.316578	0.475064	0.303689	0.244688	0.224846	0.506582	0.458618	0.293583	0.546155	0.424879	0.516733	0.614568	0.84629	1.15928	0.397041	0.472211
TG(16:0_10:0_22:6)	0.100875	3.3669	0.41401	0.7506	0.896261	0.84759	0.965567	0.896559	0.31295	0.655884	0.911588	0.00197063	0.00439649	0.00690059	0.0141292	0.034807	0.0066628	0.00411943	0.0195787	0.0295008	0.0144255	0.0101832	0.00380376	0.0438185	0.00679808	0.0144147	0.613001	0.00184099	0.0332409	0.0222635	0.0109915	0.0228871	0.00302234	0.000694483	0.00281976	0.00382305	0.000873582	0.00102267	0.00244101	0.00490132	0.00573388	0.0169299	0.0264508	0.00479066	0.00557675	0.0277418	0.0319089	0.0173712	0.0109707
TG 45:3	0.090069	2.40691	0.13013	0.444344	0.882141	0.30157	0.666317	0.901801	0.33655	0.659761	0.888149	0.0171642	0.0621497	0.0386141	0.106915	0.172366	0.0524997	0.055556	0.164683	0.0990682	0.0458127	0.0485645	0.0305868	0.135546	0.0137112	0.0893248	1.56272	0.0189654	0.109517	0.18812	0.0259846	0.137694	0.0325649	0.0089038	0.0225044	0.0345997	0.00748924	0.00623274	0.0177258	0.0597024	0.0434854	0.11109	0.134606	0.0588745	0.050667	0.161524	0.102229	0.046169	0.0384145
TG 42:0	0.0920548	3.46015	0.30157	0.666317	0.902027	0.40042	0.754751	0.91449	0.17087	0.505723	0.905795	0.0436835	0.196676	0.0903247	0.305715	2.73252	0.0687132	0.52212	1.58301	5.07205	1.07004	1.23437	0.120163	2.10836	0.300344	0.448775	45.9039	0.127502	1.06534	4.01533	0.198442	0.604909	0.173846	0.0586406	0.0851122	0.108981	0.0765087	0.0433922	0.0638386	0.210986	0.0760274	0.30912	2.1119	0.0877276	0.532727	1.58329	4.92606	1.16312	1.19616
TG 44:0	0.0623257	2.47561	0.51655	0.807449	0.955444	0.44201	0.787667	0.945917	0.51655	0.759116	0.939907	0.300368	1.46522	0.541002	1.54216	8.83775	0.595673	2.98499	8.59478	15.003	3.56528	4.42608	0.729761	8.61612	1.05232	2.61488	84.8577	0.506961	5.18772	20.2391	0.815655	3.16383	1.11235	0.260418	0.518584	0.585867	0.265727	0.248988	0.350373	1.42307	0.544866	1.63051	7.87646	0.654425	3.05236	8.88226	14.0103	3.96587	4.30385
TG 46:0	0.0365806	1.66039	0.77312	0.908003	1.01522	0.59712	0.89229	0.997663	0.44201	0.731405	0.956437	0.967001	3.62712	1.61004	2.62061	15.3269	1.64853	6.4624	14.3109	18.8513	6.50407	7.89437	1.29541	13.5011	1.97485	5.81044	71.915	1.66286	11.4826	30.7751	2.17433	6.92934	2.75169	0.635468	1.34192	2.10234	0.665045	0.714128	1.03647	3.49408	1.57337	2.6174	17.6067	1.93598	6.91071	14.711	19.8096	6.51273	7.51387
TG 46:1	0.0811185	2.09768	0.30157	0.666317	0.925326	0.42788	0.772623	0.929341	0.2029	0.560603	0.944602	2.90981	10.751	3.32473	8.76779	37.1028	7.0365	16.882	38.0338	46.9166	16.3618	16.229	6.14311	37.0985	6.22398	17.2176	287.513	6.03293	25.762	75.7844	4.98947	16.9899	7.59465	1.07587	4.92974	3.63528	0.921524	2.28828	2.95084	10.6678	3.64499	9.02207	28.2794	7.15043	16.9404	38.6048	47.1614	17.1444	15.2636
TG(16:0_14:0_18:1)	0.0677293	1.43657	0.59712	0.846765	0.950135	0.37404	0.742657	0.937224	0.27964	0.652291	0.958661	18.1212	44.909	20.1815	30.418	109.488	29.7265	63.1315	95.4715	97.9803	42.9645	53.2962	24.5729	89.9281	18.1126	62.7714	498.796	35.8781	78.4298	158.443	22.2981	67.9731	33.5995	5.01771	22.6458	26.068	7.30218	10.5275	18.2025	42.6562	20.8517	29.0161	85.6089	32.0843	66.94	96.7357	105.672	44.1731	48.0135
TG 48:0	0.146081	0.88085	0.17087	0.5282	1.09582	0.98083	0.985728	1.05325	0.027084	0.140737	0.95836	3.0202	10.8077	8.85329	6.42109	19.4911	5.96595	21.0723	31.2465	31.8229	10.1924	16.157	3.74806	23.4752	4.81933	15.2542	41.1199	5.84594	27.2662	54.4664	12.6444	21.4152	8.28461	1.46767	4.6889	9.07443	2.55224	2.01713	3.36009	10.873	9.15358	6.53412	47.3664	6.1532	22.7663	36.6472	32.1852	10.5225	15.3156
TG 50:1	0.0614485	1.02532	0.19451	0.553163	0.953096	0.86645	0.965567	0.9648	0.86645	0.955349	0.972613	50.8416	107.536	75.4579	57.4436	179.421	70.2489	145.183	198.217	142.818	65.2894	95.5575	54.5625	133.472	49.9358	130.189	689.686	101.958	141.825	287.246	94.2122	164.606	77.4798	20.5493	61.3376	92.6626	37.1146	33.4877	50.9385	101.38	76.1649	56.8228	153.03	69.0466	164.729	190.169	142.936	66.0106	93.7447
TG(16:0_16:0_22:6)	0.0773458	0.806456	0.32461	0.702202	0.957415	0.34877	0.706471	0.959807	0.27964	0.652291	0.974251	12.3697	14.4339	17.3513	12.0627	18.449	15.7531	16.7706	27.8297	14.8986	8.436	10.1919	10.8197	25.1293	10.014	23.7599	82.7125	13.2497	25.3587	36.2442	15.3914	33.6191	6.69133	5.76535	12.8921	13.6711	11.3803	7.41682	12.3865	13.6155	18.6868	12.0727	14.1701	16.07	17.3274	28.4952	14.9395	8.70462	9.15212
TG 51:2	0.0799455	0.75486	0.79157	0.909818	0.957458	0.82881	0.965567	0.962107	0.48597	0.74783	0.967152	14.1865	21.2641	12.0574	13.5432	20.021	18.2228	30.5059	26.3103	27.679	9.47053	21.5866	17.2645	27.8802	7.86591	29.5884	88.8993	19.801	17.6112	41.6923	11.9108	38.9317	16.5327	8.11608	11.5396	17.9472	5.7235	7.83989	14.1959	20.9619	12.4861	13.7511	15.2987	19.3271	31.2412	25.9535	28.2314	10.4111	19.9343
TG 52:3	0.0701138	0.448532	0.77312	0.908003	0.964093	0.81014	0.959574	0.973496	0.45641	0.739891	0.972232	224.014	306.398	202.251	173.76	197.224	242.243	319.912	323.095	230.212	115.78	210.522	239.086	238.734	204.053	358.761	714.168	403.775	231.852	427.481	312.1	389.18	205.645	127.139	215.404	229.489	207.213	163.757	225.686	298.217	202.414	173.364	152.691	250.566	355.656	327.631	236.744	116.044	191.866
TG(16:0_18:1_20:4)	0.0850673	0.649651	0.22047	0.6116	0.955235	0.92344	0.976881	0.96335	0.64805	0.860561	0.974203	50.8652	47.388	22.2044	24.5284	17.4193	33.7684	51.3897	56.3944	28.6434	11.3928	24.448	63.0355	35.0503	52.9968	64.0986	157.441	76.1815	26.9345	66.963	115.448	68.2612	27.3424	31.4935	49.3788	22.4123	40.4747	35.479	50.3379	45.4325	23.3052	24.4761	13.5147	36.478	51.6272	55.0476	30.1747	11.9655	22.5564
TG 56:5	0.0884003	0.729265	0.64805	0.874485	0.963411	0.40042	0.754751	0.969311	0.51655	0.759116	0.973244	6.54543	11.4455	7.80089	5.40756	7.2016	8.29573	13.2818	13.9759	6.86425	2.89706	5.93113	7.43106	9.26394	5.11269	10.9357	39.179	16.9165	13.0218	20.1944	8.59387	15.4029	5.14856	3.29697	8.89901	6.4523	4.99532	4.2462	6.53873	11.3896	8.83627	5.56931	5.21459	8.371	13.572	14.2415	6.73573	3.12469	5.36879
TG(16:0_18:1_23:1)	0.0958214	1.94044	0.38709	0.733541	0.921187	0.84759	0.965567	0.927738	0.86645	0.955349	0.945046	0.076697	0.115948	0.076188	0.106142	0.210966	0.0709368	0.147383	0.194871	0.199173	0.119938	0.106418	0.0946533	0.142344	0.0684653	0.156286	2.22145	0.147278	0.182924	0.248105	0.31948	0.245113	0.109324	0.0663079	0.0751057	0.0747567	0.0600176	0.0376517	0.0788662	0.120061	0.0867431	0.110404	0.173921	0.0920362	0.173807	0.19417	0.195965	0.0906367	0.109944
TG 58:1	0.0507827	1.90459	0.77312	0.908003	0.952735	0.79157	0.95452	0.95579	0.15634	0.489113	0.935418	0.0953454	0.229878	0.13884	0.121022	0.491202	0.128553	0.337456	0.447701	0.293209	0.268607	0.164085	0.137933	0.181459	0.204863	0.247572	4.29543	0.262235	0.499788	0.54576	1.67348	0.340406	0.163994	0.0726607	0.127665	0.128783	0.114106	0.0631699	0.0903068	0.216559	0.144644	0.136299	0.459899	0.136904	0.368269	0.456404	0.282348	0.263433	0.148727
TG 58:2	0.0901206	1.97456	0.79157	0.909818	0.930043	0.84759	0.965567	0.932508	0.29047	0.653676	0.93356	0.271398	0.428683	0.299137	0.29217	0.91497	0.249614	0.543358	0.928093	0.483909	0.448508	0.302799	0.283801	0.388429	0.453083	0.579292	9.7521	0.729724	1.03501	1.18606	4.94697	0.898229	0.452721	0.140521	0.279757	0.273908	0.206935	0.152285	0.270206	0.42799	0.327545	0.303106	0.730584	0.281363	0.596737	0.936358	0.482506	0.44958	0.275934
TG 40:2	0.100949	3.11057	0.71857	0.894994	0.917611	0.92344	0.976881	0.898467	0.028795	0.149296	0.937428	0.202745	0.17085	0.297603	0.205539	0.4321	0.164458	0.27314	0.3176	0.579365	0.235914	0.245204	0.160601	0.424694	0.349581	0.668024	12.0374	0.259722	0.47061	0.54327	0.28671	0.364661	0.153573	0.094678	0.159642	0.268528	0.154979	0.138259	0.202476	0.194096	0.203308	0.180787	0.485364	0.306788	0.300419	0.300259	0.567981	0.258497	0.252646
TG(16:0_7:0_16:0)	0.0844526	4.46777	0.086476	0.349486	0.853404	0.14253	0.455198	0.863906	0.73662	0.890809	0.874714	0	0	0.000981265	0.00186434	0.0608792	0.0012622	0.00344058	0.00580418	0.0587843	0.0127076	0.0171386	0.000866036	0.015291	0.00131016	0.00236942	1.35394	0.00121098	0.00610596	0.0142019	0	0.00569241	0.00118482	0.000873516	0	0.000951712	0.00112136	0	0	0.00108544	0.000825908	0.00235081	0.047467	0	0.00448644	0.0053443	0.0544916	0.0128431	0.0161626
TG(16:0_7:0_18:1)	0.08027	4.54793	0.019784	0.134516	0.807	0.24883	0.618054	0.818865	0.057699	0.268733	0.847385	0.00171318	0.0251413	0.00403728	0.00365794	0.113892	0.00132072	0.00954646	0.0125128	0.071736	0.0232403	0.0157191	0.00205996	0.0259931	0.00347215	0.00576295	2.90158	0.00474426	0.017389	0.0238113	0.00504781	0.0151272	0.00484496	0.0016954	0.00133336	0.00251352	0.00235388	0.000565008	0.00130608	0.00383886	0.00331051	0.00419282	0.0897628	0.00244865	0.00872741	0.0110185	0.0704008	0.0211752	0.0124202
TG(16:1_20:4_20:5)	0.0976128	0.889983	0.79157	0.909818	0.961755	0.56421	0.867852	0.97356	0.66541	0.863879	0.967709	0.247579	0.0773167	0.20973	0.274803	0.307732	0.235367	0.172486	0.521748	0.189958	0.116103	0.0904871	0.278109	0.555734	0.073865	0.542015	1.21535	0.0508582	0.455769	0.264968	0.14449	0.656219	0.0626503	0.130497	0.281323	0.122041	0.179466	0.126581	0.245265	0.0735592	0.237467	0.272917	0.223079	0.248483	0.173807	0.543922	0.194102	0.126037	0.0808763
TG 53:2	0.0884982	0.690196	0.92344	0.95744	0.954948	0.63087	0.916819	0.95897	0.70068	0.869991	0.967181	10.0596	12.5134	7.03027	8.11318	9.13083	9.18258	18.4843	15.7193	13.0327	4.65587	11.8782	10.355	13.0873	5.2129	17.099	48.1098	13.9634	11.5491	22.4189	9.34413	23.6439	10.6625	6.81379	6.81559	11.0833	3.98607	5.59527	10.189	12.4843	7.38297	8.37907	7.12728	9.72376	18.9773	16.0265	13.3924	5.02357	11.0547
TG(17:0_18:1_20:4)	0.0830358	0.507875	0.90438	0.947156	0.981584	0.54809	0.855865	0.98301	0.88538	0.959828	0.989865	0.546052	0.694373	0.92387	0.698663	0.811263	0.64383	0.7043	0.857395	0.610169	0.335683	0.559224	0.51647	1.18803	0.31218	0.859433	1.85936	0.420246	0.92562	1.0308	0.300166	1.25741	0.333755	0.632296	0.473454	0.730358	0.310071	0.313499	0.514398	0.65636	0.951671	0.712509	0.617531	0.698573	0.697772	0.803795	0.696466	0.337542	0.541345
TG(18:0_16:0_18:1)	0.063306	1.15621	0.24883	0.642875	0.961378	0.79157	0.95452	0.966065	0.42788	0.719661	0.972832	19.5146	49.474	26.5063	24.5458	79.8356	24.1988	70.2196	92.3543	54.1059	22.0365	35.2333	17.4051	52.4579	22.4959	51.0167	336.935	25.4716	89.2144	146.436	58.2693	70.3758	42.1783	9.60552	19.239	37.8308	13.7575	12.0055	20.6037	47.1146	27.9715	24.7412	66.8518	25.2142	74.7573	89.849	55.7164	23.0153	32.4247
TG 54:0	0.136415	0.607549	0.68296	0.876342	1.01379	0.38709	0.747125	0.99135	0.11838	0.447327	0.931658	0.154942	0.373131	0.205289	0.267885	0.381357	0.17165	0.431325	0.441067	0.729492	0.251501	0.371798	0.246006	0.712567	0.310047	0.376227	1.03943	0.198374	0.900528	0.67552	0.752101	0.46707	0.320326	0.207881	0.241114	0.246695	0.22125	0.119879	0.132905	0.349179	0.202765	0.287192	0.684	0.208247	0.462302	0.595211	0.683395	0.260225	0.35523
TG 55:4	0.0767099	0.501531	0.71857	0.894994	0.95737	0.82881	0.965567	0.967252	0.51655	0.759116	0.966707	0.425497	0.616798	0.492321	0.526417	0.489935	0.470396	0.642374	0.607041	0.444724	0.231344	0.501932	0.559742	0.739472	0.33762	0.674361	1.77213	0.671771	0.576178	0.833542	0.53346	0.996223	0.482578	0.509419	0.498665	0.480211	0.272615	0.260995	0.446195	0.607805	0.506267	0.530278	0.395019	0.514083	0.662858	0.63138	0.434908	0.228085	0.473952
TG 54:1	0.0615278	1.24092	0.88538	0.947156	0.966768	0.94254	0.978424	0.97648	0.37404	0.68704	0.968735	2.46051	5.41133	2.39393	3.91252	8.37402	2.33384	7.82161	10.8933	6.4923	2.55707	3.81976	2.97678	7.20488	3.45421	5.89153	46.0878	2.47418	13.5541	15.4461	11.4217	7.97792	4.84336	2.09011	2.54814	3.22305	1.65998	1.50302	2.50462	5.23306	2.50347	4.05545	7.3057	2.41634	8.1869	11.2103	6.45099	2.69314	3.67375
TG 54:2	0.0817844	0.817171	0.41401	0.7506	0.953334	0.79157	0.95452	0.960907	0.29047	0.653676	0.972333	34.1489	46.4582	23.2221	24.9892	35.7081	28.038	57.9454	69.7901	33.7879	16.5918	29.0049	30.7375	40.8317	29.0674	54.998	213.452	60.5269	59.1801	86.5182	91.3688	62.786	40.3929	15.4093	25.1351	30.0094	17.3711	27.5282	35.1108	44.7342	24.8267	25.0508	27.5286	29.6365	60.9917	68.8544	35.0722	17.4445	26.9323
TG(18:0_20:4_22:6)	0.0706378	0.711525	0.33655	0.713345	0.981238	0.51655	0.848776	0.997956	0.14944	0.485414	0.976302	0.384737	0.1724	0.672901	0.346055	0.293526	0.338604	0.201397	0.437056	0.102878	0.122889	0.20651	0.171111	0.632641	0.247571	0.626159	0.474098	0.214596	0.938367	0.254314	0.0778502	0.897155	0.0979175	0.239252	0.0893353	0.28314	0.278226	0.152892	0.355851	0.176199	0.759047	0.337449	0.199905	0.38767	0.199103	0.448882	0.0910982	0.119731	0.175842
TG(18:1_18:1_22:6)	0.085189	0.618069	0.26909	0.655955	0.959875	0.66541	0.930554	0.959927	0.38709	0.695599	0.971645	5.14602	2.62017	4.89651	3.29663	2.52345	3.95023	3.40067	5.24324	1.27568	1.01	2.23509	2.70609	5.04809	3.09898	7.61002	11.169	4.88356	6.55733	4.15401	2.67666	10.1279	1.76107	2.06693	2.03958	2.99862	3.09888	2.534	5.27118	2.53544	5.19894	3.31889	1.86342	4.18883	3.38681	5.16669	1.33857	1.10052	2.10403
TG 59:2	0.108119	1.79287	0.10747	0.394858	0.922046	0.50114	0.829036	0.931056	0.14944	0.485414	0.920855	0.0682611	0.0700997	0.0459438	0.0557573	0.128295	0.0470355	0.0977513	0.123151	0.0958694	0.0760728	0.0687085	0.0662266	0.0670248	0.0578355	0.0968564	1.28113	0.121783	0.113583	0.140491	0.37765	0.128202	0.0488734	0.0389599	0.0538388	0.0427405	0.0496236	0.0324635	0.0541445	0.0684478	0.0579666	0.0608982	0.100012	0.0558061	0.130198	0.141474	0.089086	0.0632201	0.0527473
TG 60:2	0.0893046	1.91015	0.66541	0.876342	0.945534	0.29047	0.653676	0.933879	0.96168	0.990501	0.940948	0.121077	0.165615	0.117254	0.10978	0.315796	0.108405	0.263924	0.330636	0.179177	0.21565	0.113899	0.143186	0.121246	0.168286	0.223378	3.54815	0.341748	0.404077	0.401804	1.56609	0.272459	0.14239	0.0709943	0.137648	0.0929256	0.0990925	0.0659215	0.1271	0.162091	0.123809	0.123508	0.24709	0.114098	0.300762	0.327719	0.178845	0.196667	0.104403
TG(18:1_18:2_18:3)	0.122552	0.721553	0.81014	0.912892	0.958381	0.5322	0.855865	0.976746	0.73661	0.890809	0.991793	14.8361	9.81288	3.55437	5.10443	3.22548	7.80631	11.9974	13.2041	7.09677	2.06802	5.4138	22.4462	7.15216	12.9055	19.4429	41.4281	17.0915	4.67033	17.193	30.5104	21.4312	6.75768	12.8596	13.7457	3.75934	10.3297	9.61853	15.1705	10.1921	3.81554	5.31775	2.40966	8.06622	11.9273	13.0662	7.62884	2.23686	5.19153
TG 60:4	0.111871	1.58678	0.27964	0.655955	0.926245	0.44201	0.787667	0.941575	0.92344	0.959828	0.940038	0.106391	0.0875343	0.0885697	0.0695824	0.117846	0.0661189	0.107282	0.167894	0.0611163	0.0701302	0.0559081	0.108947	0.06923	0.0961027	0.13865	1.45023	0.255041	0.163854	0.289737	0.433776	0.177599	0.0725334	0.062935	0.0985023	0.0551869	0.0768959	0.044898	0.0899537	0.0900756	0.0864424	0.0758123	0.0874649	0.0637023	0.119186	0.158846	0.0681576	0.0491844	0.0469312
TG 58:9	0.0886977	0.586294	0.64805	0.874485	0.968675	0.96168	0.978424	0.97743	0.36127	0.681163	0.974202	4.11633	2.14258	5.01464	3.46501	2.69577	3.72467	2.88199	5.20064	1.41918	1.20042	1.58934	2.631	5.04213	2.69043	6.56842	9.21956	2.84405	6.48098	4.1051	2.88737	8.69547	1.07585	2.33991	2.30632	2.40116	3.22197	1.79799	4.18179	2.04827	5.62737	3.50437	1.96152	3.82274	2.87238	5.10524	1.42146	1.28632	1.42171
TG 60:11	0.104231	0.701599	0.98083	0.983358	0.976037	0.48597	0.829036	0.979667	0.17087	0.505723	0.97621	0.519996	0.220622	1.11105	0.589635	0.448078	0.569863	0.263436	0.649563	0.155058	0.184814	0.189551	0.252775	0.852725	0.252649	0.833534	1.03939	0.284157	1.2701	0.388421	0.250012	1.10143	0.11726	0.313225	0.192825	0.365632	0.417595	0.186469	0.526761	0.215399	1.20796	0.59161	0.312548	0.576447	0.280862	0.682812	0.169416	0.205048	0.177339
TG 60:12	0.127198	0.725313	0.56421	0.828127	0.976789	0.42788	0.772623	1.00385	0.32461	0.659761	0.972855	0.240121	0.055998	0.40824	0.276282	0.164531	0.269647	0.134697	0.296536	0.057263	0.0716396	0.0564302	0.123934	0.358492	0.114423	0.393521	0.504455	0.0760463	0.427268	0.117619	0.0884056	0.535556	0.037515	0.164029	0.0869496	0.146434	0.240022	0.0837631	0.233881	0.0586178	0.504602	0.278945	0.121359	0.255026	0.12627	0.303595	0.0547002	0.0701098	0.0509172
TG 58:10	0.0916331	0.697863	0.66541	0.876342	0.966887	0.81014	0.959574	0.975427	0.33655	0.659761	0.96174	1.75296	0.81005	2.7339	1.80641	1.81208	1.88796	1.39402	2.96222	0.838165	0.669248	0.696223	1.2516	3.02103	1.08601	3.49234	5.95633	0.941075	3.8064	2.21495	1.27222	4.35349	0.444293	1.15155	1.21153	1.0697	1.52373	0.769049	1.72083	0.816711	3.03079	1.79911	1.27753	1.97057	1.36078	3.05604	0.803782	0.718342	0.647942
TG(18:3_18:2_18:3)	0.119667	0.706133	0.36127	0.730762	0.979657	0.90438	0.976601	1.01143	0.73661	0.890809	1.00273	0.119168	0.0722819	0.0207837	0.0721609	0.0524381	0.0669883	0.10471	0.218158	0.146661	0.0569599	0.0546442	0.258031	0.109861	0.0445275	0.23721	0.349222	0.0521752	0.0617232	0.126415	0.176135	0.226206	0.0333424	0.0977611	0.170184	0.0364298	0.0700057	0.0966757	0.113013	0.0761677	0.0248362	0.0730216	0.0314284	0.0793117	0.0875282	0.206932	0.14356	0.0637845	0.0410571
TG 55:3	0.0903654	0.739856	0.50114	0.797393	0.944495	0.47106	0.818362	0.954294	0.5322	0.772976	0.962051	1.0461	1.28674	0.75424	0.899441	0.84371	0.985606	1.66064	1.42855	1.04482	0.391869	1.01323	1.17226	1.28217	0.626977	1.52541	5.50828	1.9594	1.00348	1.81231	1.79144	2.21771	0.954291	0.873401	0.935564	0.847745	0.446031	0.640551	1.03691	1.21001	0.913835	0.92561	0.571209	1.05732	1.70592	1.45982	1.06578	0.445917	0.98129
TG 60:6	0.11041	1.07462	0.75479	0.904698	0.940029	0.79157	0.95452	0.948588	0.097373	0.388933	0.949389	0.120627	0.208111	0.163065	0.1534	0.176926	0.137252	0.120713	0.234068	0.0620511	0.0506849	0.110778	0.122385	0.223215	0.117768	0.282028	1.22458	0.627664	0.428675	0.303207	0.171633	0.398686	0.105291	0.0829037	0.115065	0.105595	0.0953021	0.0593444	0.117697	0.185685	0.204995	0.15755	0.135841	0.144633	0.113853	0.284366	0.0583326	0.0397673	0.112635
TG O-54:2	0.102842	0.57212	0.92344	0.95744	0.977843	0.73661	0.945628	0.988796	0.73661	0.890809	0.991985	0.0759975	0.137597	0.186432	0.165157	0.204909	0.120951	0.131743	0.204285	0.10564	0.0809316	0.0930675	0.106118	0.139709	0.0645407	0.101648	0.432761	0.0922787	0.199714	0.325126	0.238736	0.131055	0.118706	0.124171	0.128416	0.0843544	0.0698442	0.064856	0.0688661	0.151607	0.212263	0.168733	0.147101	0.13953	0.144589	0.192511	0.117233	0.0896302	0.0837739
TG 58:11	0.10047	0.845487	0.98083	0.983358	0.961354	0.79157	0.95452	0.974689	0.88538	0.959828	0.973646	0.427543	0.120098	0.572162	0.478755	0.455145	0.454381	0.3041	0.824062	0.195346	0.147563	0.132647	0.339279	0.919893	0.158622	0.997215	1.65744	0.0770944	0.934039	0.404485	0.223022	1.32702	0.0915149	0.258501	0.348716	0.247616	0.393073	0.184143	0.417832	0.115502	0.637289	0.504753	0.334618	0.462262	0.295973	0.811318	0.189043	0.162033	0.120062
TG 60:1	0.0754217	1.71495	0.81014	0.912892	0.982133	0.54809	0.855865	0.988482	0.15634	0.489113	0.941069	0.0308184	0.0586403	0.0376949	0.0363086	0.128947	0.035092	0.113428	0.102968	0.10437	0.0873436	0.0546161	0.0408601	0.0504918	0.0479704	0.0693371	0.995865	0.0784814	0.144633	0.13381	0.376961	0.0974543	0.0386615	0.0164293	0.0434605	0.0276005	0.0331025	0.0121923	0.0315557	0.0500283	0.0364739	0.0402582	0.130803	0.0413447	0.126471	0.108531	0.106306	0.0797451	0.0562844
TG 36:0	0.0803391	4.56652	0.0036367	0.0379091	0.86811	0.13634	0.439628	0.866909	0.096199	0.388933	0.873732	0	0.00645716	0.00532006	0.00951942	0.09667	0.00631238	0.00850801	0.0597786	0.150062	0.0393876	0.0375226	0.00414259	0.0248901	0.0125467	0.0136093	6.2412	0.0122191	0.0689006	0.189616	0.0137582	0.012642	0.00890397	0.00624826	0.00493862	0.0205312	0.0115755	0.00541967	0	0.00635401	0.00619758	0.00782913	0.0782577	0.00568704	0	0.0539435	0.1353	0.0348711	0.0339061
TG 36:1	0.0887493	4.66836	0.065311	0.297857	0.863281	0.071861	0.291495	0.842325	0.10139	0.401114	0.851891	0	0.00159758	0.00117019	0.00323105	0.040936	0.000763906	0.00258083	0.0343797	0.0776323	0.0281145	0.0132396	0.000963348	0.0127215	0.00312292	0.00510208	3.69454	0.00223009	0.0314547	0.08814	0.0424166	0	0.00329246	0.00139771	0	0.00725062	0.000988136	0	0.000743821	0.00166021	0.00130026	0.00214113	0.029383	0	0.00144175	0.035018	0.0727621	0.025571	0.0134803
TG O-50:1	0.0959639	0.716914	0.40042	0.744643	0.980611	0.88538	0.973734	0.981283	0.90438	0.959828	0.991736	0.251373	0.722858	0.617895	0.770643	0.723172	0.403287	0.396761	0.842827	0.356051	0.22124	0.452442	0.343717	0.726334	0.323834	0.355499	1.79321	0.250283	0.564735	1.91299	1.24807	0.503422	0.396186	0.484956	0.423154	0.339364	0.50468	0.212704	0.249317	0.755386	0.673083	0.795949	0.564157	0.443547	0.408541	0.826908	0.380968	0.245985	0.432258
TG O-50:2	0.0942204	0.62321	0.79157	0.909818	0.96781	0.77312	0.95452	0.978176	0.84759	0.953143	0.994628	0.122955	0.285029	0.34029	0.371154	0.346703	0.194283	0.194103	0.331423	0.160886	0.120991	0.2176	0.166692	0.272052	0.123653	0.169695	0.795202	0.117544	0.258917	0.586482	0.425095	0.204084	0.173424	0.248739	0.200803	0.114296	0.151337	0.0966036	0.128067	0.288801	0.356243	0.404417	0.257382	0.215328	0.213764	0.330824	0.173176	0.121903	0.179722
TG O-52:1	0.0973295	0.636706	0.73661	0.901258	0.983981	0.92344	0.976881	0.991076	0.63087	0.846068	0.990695	0.106957	0.33502	0.29809	0.302029	0.361487	0.197372	0.220426	0.402636	0.180282	0.11943	0.16534	0.169401	0.322411	0.162199	0.161059	0.720606	0.109469	0.349361	0.750225	0.623973	0.247501	0.190006	0.225584	0.216063	0.156773	0.220648	0.0928582	0.112519	0.338287	0.306714	0.307955	0.28388	0.218612	0.236274	0.385023	0.186934	0.123411	0.150477
TG O-52:2	0.0934276	0.587343	0.51655	0.807449	0.980342	0.96168	0.978424	0.98546	0.98083	0.990501	0.995924	0.301745	0.659894	0.690435	0.802107	0.68609	0.455987	0.440983	0.93137	0.355802	0.279514	0.467401	0.439785	0.610038	0.324992	0.426882	1.73875	0.481859	0.708515	1.52222	1.16663	0.497639	0.493646	0.534247	0.47864	0.301181	0.385329	0.331328	0.305825	0.661822	0.681297	0.806277	0.51552	0.488503	0.434216	0.947859	0.390006	0.309821	0.42763
TG O-52:3	0.114703	0.522783	0.33655	0.713345	0.954487	0.41401	0.763885	0.968543	0.86645	0.955349	0.985213	0.142382	0.280374	0.342345	0.380295	0.27088	0.218881	0.174879	0.363131	0.135336	0.124734	0.206605	0.201064	0.229156	0.150883	0.208089	0.634852	0.172554	0.256066	0.465902	0.554759	0.19342	0.172284	0.320094	0.209549	0.114629	0.146821	0.143711	0.141731	0.263413	0.334958	0.402979	0.186236	0.237902	0.205099	0.346221	0.124975	0.149555	0.196745
[truncated: 70 more columns]
